# Supplementary material for: Gene Expression Signatures of Peripheral Blood Mononuclear Cells during the Early Post-Transplant Period in Patients Developing Cardiac Allograft Vasculopathy
Source: J Transplant. 2010 Dec 28;2010:719696. doi: 10.1155/2010/719696 (PMC3018628; doi:10.1155/2010/719696)
Supplement: Supplementary file 1 — Supplementary Appendix 1: This supplementary material includes the complete list of differentially expressed genes including the probe ID, Gene Symbol and Gene Name along with the information on degree of fold change, q-value, and direction of regulation in advanced CAV as compared to the normal or mild disease. Supplementary Appendix 2: This supplementary material includes the complete list of the GO categories enriched by the significantly differentially expressed genes, including category names with the number of total and changes genes in individual category. It also includes the one-sided Fisher exact p-value and the false discovery rate as calculated by the HTGM algorithm. [file 719696.f1.xls]

## Sheet: Suppl.CAV
Probe ID	GeneSymbol	GeneName	Score(d)	Fold Change	q-value(%)	UpDown
A_23_P64217	FLJ11783	hypothetical protein FLJ11783	-5.01019	0.365314	0	Down
A_23_P105794	EPSTI1	epithelial stromal interaction 1 (breast)	4.42056	3.23313	0	Up
A_23_P142205	LILRA2	leukocyte immunoglobulin-like receptor, subfamily A (with TM domain), member 2	3.98081	1.96777	0	Up
A_23_P161428	ANKRD22	ankyrin repeat domain 22	5.3101	4.51504	0	Up
A_23_P167328	CD38	CD38 molecule	4.54682	2.12192	0	Up
A_23_P17481	SIGLEC1	sialic acid binding Ig-like lectin 1, sialoadhesin	4.96913	7.79824	0	Up
A_23_P17663	MX1	myxovirus (influenza virus) resistance 1, interferon-inducible protein p78 (mouse)	3.73157	2.99974	0	Up
A_23_P201459	IFI6	interferon, alpha-inducible protein 6	5.08294	2.90838	0	Up
A_23_P214080	EGR1	early growth response 1	3.60273	4.87479	0	Up
A_23_P23074	IFI44	interferon-induced protein 44	3.65629	2.96638	0	Up
A_23_P24004	IFIT2	interferon-induced protein with tetratricopeptide repeats 2	5.1517	4.81248	0	Up
A_23_P24493	MMP8	matrix metallopeptidase 8 (neutrophil collagenase)	3.82293	5.20924	0	Up
A_23_P35412	IFIT3	interferon-induced protein with tetratricopeptide repeats 3	5.6672	7.36109	0	Up
A_23_P370682	BATF2	basic leucine zipper transcription factor, ATF-like 2	3.8692	2.55745	0	Up
A_23_P384355			4.28868	4.26432	0	Up
A_23_P45871	IFI44L	interferon-induced protein 44-like	4.90996	4.79083	0	Up
A_23_P52266	IFIT1	interferon-induced protein with tetratricopeptide repeats 1	4.99154	7.09274	0	Up
A_23_P63390	FCGR1B	Fc fragment of IgG, high affinity Ib, receptor (CD64)	4.04433	2.76159	0	Up
A_23_P69109	PLSCR1	phospholipid scramblase 1	4.1009	2.37491	0	Up
A_23_P7827	FAM26F	family with sequence similarity 26, member F	4.34413	2.61696	0	Up
A_23_P81219	PLAC8	placenta-specific 8	4.062	2.96064	0	Up
A_23_P87545	IFITM3	interferon induced transmembrane protein 3 (1-8U)	3.5783	2.55451	0	Up
A_24_P15502			3.56893	2.30484	0	Up
A_24_P183128	PLAC8	placenta-specific 8	3.98246	2.67511	0	Up
A_24_P287043	IFITM2	interferon induced transmembrane protein 2 (1-8D)	4.78997	2.91219	0	Up
A_24_P28722	RSAD2	radical S-adenosyl methionine domain containing 2	4.24583	5.3	0	Up
A_24_P304071	IFIT2	interferon-induced protein with tetratricopeptide repeats 2	5.22242	4.79205	0	Up
A_24_P316965	RSAD2	radical S-adenosyl methionine domain containing 2	5.17457	5.56178	0	Up
A_24_P317762	LY6E	lymphocyte antigen 6 complex, locus E	4.54132	2.8244	0	Up
A_24_P343929	OAS2	2'-5'-oligoadenylate synthetase 2, 69/71kDa	3.90682	3.18321	0	Up
A_24_P370172	LILRA5	leukocyte immunoglobulin-like receptor, subfamily A (with TM domain), member 5	4.10636	2.40561	0	Up
A_24_P384029			3.82426	1.99597	0	Up
A_24_P54131	DCLRE1B	DNA cross-link repair 1B (PSO2 homolog, S. cerevisiae)	3.71201	1.92162	0	Up
A_24_P54879	SCARB2	scavenger receptor class B, member 2	4.41275	2.29171	0	Up
A_24_P561165			4.39588	4.9849	0	Up
A_24_P917810			4.48863	10.5212	0	Up
A_32_P167592			4.18385	3.05004	0	Up
A_32_P184916	GNB4	guanine nucleotide binding protein (G protein), beta polypeptide 4	3.53756	2.2629	0	Up
A_23_P107847	LILRA5	leukocyte immunoglobulin-like receptor, subfamily A (with TM domain), member 5	3.45848	2.23651	1.41848	Up
A_23_P130619	STXBP2	syntaxin binding protein 2	3.50514	2.06904	1.41848	Up
A_23_P139123	SERPING1	serpin peptidase inhibitor, clade G (C1 inhibitor), member 1, (angioedema, hereditary)	3.42882	3.00585	1.41848	Up
A_23_P142750	EIF2AK2	eukaryotic translation initiation factor 2-alpha kinase 2	3.50876	2.06057	1.41848	Up
A_23_P18604	LAP3	leucine aminopeptidase 3	3.44469	2.98027	1.41848	Up
A_23_P204847	LCP1	lymphocyte cytosolic protein 1 (L-plastin)	3.42903	1.92496	1.41848	Up
A_23_P207905	SECTM1	secreted and transmembrane 1	3.40548	1.90932	1.41848	Up
A_23_P434212	SULT1A1	sulfotransferase family, cytosolic, 1A, phenol-preferring, member 1	3.48615	2.09313	1.41848	Up
A_24_P303091	CXCL10	chemokine (C-X-C motif) ligand 10	3.51929	3.38408	1.41848	Up
A_24_P7040	LOC123862	similar to Interferon-induced transmembrane protein 3 (Interferon-inducible protein 1-8U)	3.41168	2.19658	1.41848	Up
A_24_P868905	LOC391020	similar to Interferon-induced transmembrane protein 3 (Interferon-inducible protein 1-8U)	3.40876	2.83909	1.41848	Up
A_24_P668572			-4.13023	0.261804	1.66517	Down
A_24_P740662			-3.80414	0.367495	1.66517	Down
A_24_P925635	Sep13	septin 13	-3.94807	0.420101	1.66517	Down
A_24_P931636	TBRG1	transforming growth factor beta regulator 1	-4.42003	0.436217	1.66517	Down
A_32_P42367			-4.03004	0.350493	1.66517	Down
A_32_P85273	FLJ32679	golgin-like hypothetical protein LOC440321	-4.03379	0.490017	1.66517	Down
A_23_P33511			-3.64989	0.538422	2.35685	Down
A_24_P194661	FLJ38379	hypothetical protein FLJ38379	-3.71093	0.423999	2.35685	Down
A_24_P25698	PRO1073	PRO1073 protein	-3.58122	0.488211	2.35685	Down
A_24_P299007			-3.78944	0.38269	2.35685	Down
A_24_P307785	OR5T2	olfactory receptor, family 5, subfamily T, member 2	-3.64684	0.396905	2.35685	Down
A_24_P6725	KIAA1641	KIAA1641	-3.56161	0.382201	2.35685	Down
A_24_P854492	MIAT	myocardial infarction associated transcript (non-protein coding)	-3.67295	0.284026	2.35685	Down
A_32_P119704			-3.56268	0.496852	2.35685	Down
A_32_P8813	LOC283663	hypothetical protein LOC283663	-3.68259	0.163626	2.35685	Down
A_23_P110196	HERC5	hect domain and RLD 5	3.3173	3.62878	2.35685	Up
A_23_P201711	S100A6	S100 calcium binding protein A6	3.31789	1.83476	2.35685	Up
A_23_P253571	PHF5A	PHD finger protein 5A	3.29886	1.8126	2.35685	Up
A_23_P39465	BST2	bone marrow stromal cell antigen 2	3.32754	2.04282	2.35685	Up
A_23_P69383	PARP9	poly (ADP-ribose) polymerase family, member 9	3.31707	2.90213	2.35685	Up
A_23_P125078	SLC26A11	solute carrier family 26, member 11	-3.44337	0.481076	2.55326	Down
A_23_P156811			-3.34916	0.373723	2.55326	Down
A_23_P21143	MALAT1	metastasis associated lung adenocarcinoma transcript 1 (non-coding RNA)	-3.37123	0.387783	2.55326	Down
A_23_P218215			-3.362	0.437605	2.55326	Down
A_23_P253622	KIAA1641	KIAA1641	-3.36177	0.315603	2.55326	Down
A_23_P26358	SMG1	PI-3-kinase-related kinase SMG-1	-3.34455	0.439281	2.55326	Down
A_23_P314086	RNF126	ring finger protein 126	-3.37429	0.621332	2.55326	Down
A_23_P3911	PLXDC1	plexin domain containing 1	-3.28036	0.475847	2.55326	Down
A_23_P423074	KIAA0888	KIAA0888 protein	-3.38656	0.563559	2.55326	Down
A_24_P101661			-3.36438	0.639178	2.55326	Down
A_24_P171601	NKTR	natural killer-tumor recognition sequence	-3.34721	0.496355	2.55326	Down
A_24_P235783	SF1	splicing factor 1	-3.49504	0.385376	2.55326	Down
A_24_P321715			-3.44701	0.463238	2.55326	Down
A_24_P523242			-3.27034	0.496851	2.55326	Down
A_24_P595223	MIAT	myocardial infarction associated transcript (non-protein coding)	-3.49246	0.243824	2.55326	Down
A_24_P636332	CCDC84	coiled-coil domain containing 84	-3.25942	0.431294	2.55326	Down
A_24_P686992			-3.4757	0.419801	2.55326	Down
A_32_P125589			-3.37964	0.567842	2.55326	Down
A_32_P194563			-3.35777	0.461833	2.55326	Down
A_32_P221641			-3.26085	0.356584	2.55326	Down
A_32_P70420			-3.30535	0.439054	2.55326	Down
A_32_P89087			-3.37821	0.295146	2.55326	Down
A_23_P106773	SULT1A2	sulfotransferase family, cytosolic, 1A, phenol-preferring, member 2	3.26447	1.86205	2.55326	Up
A_23_P109508	NCF4	neutrophil cytosolic factor 4, 40kDa	3.26084	2.51386	2.55326	Up
A_23_P306148	PML	promyelocytic leukemia	3.2365	2.07095	2.55326	Up
A_23_P819	ISG15	ISG15 ubiquitin-like modifier	3.2851	4.36885	2.55326	Up
A_24_P69538	TLR4	toll-like receptor 4	3.25794	1.53853	2.55326	Up
A_23_P136013			-3.17412	0.489652	2.59653	Down
A_23_P156809			-3.21714	0.403621	2.59653	Down
A_23_P200260	PCNXL2	pecanex-like 2 (Drosophila)	-3.18053	0.503181	2.59653	Down
A_23_P26124	RORA	RAR-related orphan receptor A	-3.22073	0.37791	2.59653	Down
A_23_P370027	GGTL3	gamma-glutamyltransferase-like 3	-3.21763	0.376585	2.59653	Down
A_23_P405110	CDC14A	CDC14 cell division cycle 14 homolog A (S. cerevisiae)	-3.21066	0.498979	2.59653	Down
A_23_P43157	MYBL1	v-myb myeloblastosis viral oncogene homolog (avian)-like 1	-3.22618	0.510639	2.59653	Down
A_24_P152743	TMC6	transmembrane channel-like 6	-3.1712	0.36512	2.59653	Down
A_24_P576219			-3.19659	0.43704	2.59653	Down
A_24_P67898	MGEA5	meningioma expressed antigen 5 (hyaluronidase)	-3.17591	0.386958	2.59653	Down
A_24_P738130			-3.25196	0.410325	2.59653	Down
A_24_P829261	MALAT1	metastasis associated lung adenocarcinoma transcript 1 (non-coding RNA)	-3.1958	0.218696	2.59653	Down
A_32_P201020			-3.17198	0.493359	2.59653	Down
A_32_P59116	FLJ32679	golgin-like hypothetical protein LOC440321	-3.23731	0.482469	2.59653	Down
A_23_P133123	MND1	meiotic nuclear divisions 1 homolog (S. cerevisiae)	3.18651	3.11935	2.59653	Up
A_23_P164784	LILRB5	leukocyte immunoglobulin-like receptor, subfamily B (with TM and ITIM domains), member 5	3.16046	2.23848	2.59653	Up
A_23_P208880	UHRF1	ubiquitin-like, containing PHD and RING finger domains, 1	3.20554	4.64957	2.59653	Up
A_23_P2789	OLFM4	olfactomedin 4	3.19789	8.03754	2.59653	Up
A_23_P47955	OAS3	2'-5'-oligoadenylate synthetase 3, 100kDa	3.19993	3.40611	2.59653	Up
A_23_P53298	BLOC1S1	biogenesis of lysosome-related organelles complex-1, subunit 1	3.17819	1.86586	2.59653	Up
A_23_P62890	GBP1	guanylate binding protein 1, interferon-inducible, 67kDa	3.21002	3.58015	2.59653	Up
A_23_P64828	OAS1	2',5'-oligoadenylate synthetase 1, 40/46kDa	3.16073	3.22433	2.59653	Up
A_24_P16124	IFITM4P	interferon induced transmembrane protein 4 pseudogene	3.18918	2.08617	2.59653	Up
A_24_P943205	EPSTI1	epithelial stromal interaction 1 (breast)	3.19214	2.41523	2.59653	Up
A_24_P205427			-3.146	0.587094	3.06391	Down
A_24_P367227	MYBL1	v-myb myeloblastosis viral oncogene homolog (avian)-like 1	-3.13411	0.603889	3.06391	Down
A_32_P126467	FLJ40330	similar to protein immuno-reactive with anti-PTH polyclonal antibodies	-3.12225	0.414127	3.06391	Down
A_23_P204333	ALG10	asparagine-linked glycosylation 10 homolog (yeast, alpha-1,2-glucosyltransferase)	3.0839	1.88601	3.06391	Up
A_23_P23048	S100A9	S100 calcium binding protein A9	3.14147	2.9105	3.06391	Up
A_23_P65757	CCNB2	cyclin B2	3.09985	2.95929	3.06391	Up
A_23_P9232	GCNT1	glucosaminyl (N-acetyl) transferase 1, core 2 (beta-1,6-N-acetylglucosaminyltransferase)	3.09798	2.04801	3.06391	Up
A_24_P15702	LOC389386	similar to leucine aminopeptidase 3	3.09854	2.45218	3.06391	Up
A_24_P186862	CHMP5	chromatin modifying protein 5	3.10668	2.16243	3.06391	Up
A_24_P254933			3.07544	2.0099	3.06391	Up
A_24_P349580			3.10477	1.8325	3.06391	Up
A_24_P364807	AYTL1	acyltransferase like 1	3.14408	2.16233	3.06391	Up
A_32_P107372	GBP1	guanylate binding protein 1, interferon-inducible, 67kDa	3.11523	2.93217	3.06391	Up
A_23_P10873	TLR1	toll-like receptor 1	3.01895	1.77665	3.13558	Up
A_23_P110151	ARHGAP24	Rho GTPase activating protein 24	3.0449	2.0609	3.13558	Up
A_23_P12554	PKD2L1	polycystic kidney disease 2-like 1	3.05751	2.06543	3.13558	Up
A_23_P131255	LOC26010	viral DNA polymerase-transactivated protein 6	3.02306	2.42453	3.13558	Up
A_23_P157879	FCN1	ficolin (collagen/fibrinogen domain containing) 1	3.07379	1.67395	3.13558	Up
A_23_P165624	TNFAIP6	tumor necrosis factor, alpha-induced protein 6	2.94497	4.34644	3.13558	Up
A_23_P31177	TMEM140	transmembrane protein 140	2.94583	1.83393	3.13558	Up
A_23_P314526	FLOT1	flotillin 1	2.92922	1.96264	3.13558	Up
A_23_P330561	C19orf59	chromosome 19 open reading frame 59	3.00858	2.7314	3.13558	Up
A_23_P40174	MMP9	matrix metallopeptidase 9 (gelatinase B, 92kDa gelatinase, 92kDa type IV collagenase)	3.02574	8.01779	3.13558	Up
A_23_P4096	CA4	carbonic anhydrase IV	2.92589	4.11263	3.13558	Up
A_23_P42353	ETV7	ets variant gene 7 (TEL2 oncogene)	3.07358	2.97982	3.13558	Up
A_23_P503233	EDARADD	EDAR-associated death domain	2.9387	1.50118	3.13558	Up
A_23_P56630	STAT1	signal transducer and activator of transcription 1, 91kDa	2.98695	2.31784	3.13558	Up
A_24_P12435	NCOA7	nuclear receptor coactivator 7	2.96345	1.844	3.13558	Up
A_24_P12438	NCOA7	nuclear receptor coactivator 7	2.99085	2.07089	3.13558	Up
A_24_P127462	LOC392454	similar to Proliferating cell nuclear antigen (PCNA) (Cyclin)	3.02883	1.86346	3.13558	Up
A_24_P203976	LOC391508	similar to Phosphoglycerate mutase 1 (Phosphoglycerate mutase isozyme B) (PGAM-B) (BPG-dependent PGAM 1)	3.04718	1.69657	3.13558	Up
A_24_P213321			2.97383	1.76505	3.13558	Up
A_24_P320284	DHFR	dihydrofolate reductase	2.91989	2.40638	3.13558	Up
A_24_P382319	CEACAM1	carcinoembryonic antigen-related cell adhesion molecule 1 (biliary glycoprotein)	3.01924	6.21381	3.13558	Up
A_24_P66027	APOBEC3B	apolipoprotein B mRNA editing enzyme, catalytic polypeptide-like 3B	3.02075	2.65192	3.13558	Up
A_24_P715719			3.0439	2.04764	3.13558	Up
A_24_P78531	CLEC4E	C-type lectin domain family 4, member E	3.03567	2.71664	3.13558	Up
A_32_P112452			2.94262	2.88017	3.13558	Up
A_32_P44568	LDHA	lactate dehydrogenase A	3.04618	2.36946	3.13558	Up
A_32_P9543	APOBEC3A	apolipoprotein B mRNA editing enzyme, catalytic polypeptide-like 3A	3.04403	2.83928	3.13558	Up
A_32_P99533			2.93024	1.9805	3.13558	Up
A_23_P125748	ZMAT1	zinc finger, matrin type 1	-3.04979	0.393156	3.48172	Down
A_23_P140277	SYNE2	spectrin repeat containing, nuclear envelope 2	-3.06832	0.518787	3.48172	Down
A_23_P168403	KCNH2	potassium voltage-gated channel, subfamily H (eag-related), member 2	-2.97399	0.440454	3.48172	Down
A_23_P24433	CTSF	cathepsin F	-2.98844	0.550068	3.48172	Down
A_23_P256008	ZDHHC11	zinc finger, DHHC-type containing 11	-3.06585	0.191917	3.48172	Down
A_23_P302914	ZFYVE28	zinc finger, FYVE domain containing 28	-2.96357	0.497456	3.48172	Down
A_23_P356581	ROBO3	roundabout, axon guidance receptor, homolog 3 (Drosophila)	-3.04165	0.468516	3.48172	Down
A_23_P369758			-2.98671	0.560912	3.48172	Down
A_23_P371076			-2.98729	0.316427	3.48172	Down
A_23_P93818	DKFZP434A0131	DKFZp434A0131 protein	-2.9691	0.522279	3.48172	Down
A_24_P128001	ZNF395	zinc finger protein 395	-2.96642	0.607302	3.48172	Down
A_24_P282000	NUP210	nucleoporin 210kDa	-3.00795	0.580098	3.48172	Down
A_24_P307759	SYNE2	spectrin repeat containing, nuclear envelope 2	-3.01511	0.416485	3.48172	Down
A_24_P410516	LOC440295	hypothetical protein LOC440295	-3.06881	0.437535	3.48172	Down
A_24_P621701			-2.98535	0.321396	3.48172	Down
A_24_P910580	GOLGA8A	golgi autoantigen, golgin subfamily a, 8A	-2.9897	0.460887	3.48172	Down
A_24_P926859	SEC24D	SEC24 related gene family, member D (S. cerevisiae)	-2.98837	0.55938	3.48172	Down
A_32_P101352	LOC158830	similar to Ab2-183	-3.00184	0.384319	3.48172	Down
A_32_P108033			-2.99555	0.368508	3.48172	Down
A_32_P119569	GOLGA8E	golgi autoantigen, golgin subfamily a, 8E	-3.07682	0.510781	3.48172	Down
A_32_P122136	LOC150759	hypothetical protein LOC150759	-3.0748	0.41828	3.48172	Down
A_32_P138178			-3.0106	0.520371	3.48172	Down
A_32_P212802			-3.00589	0.525844	3.48172	Down
A_23_P16394			-2.93845	0.448271	3.64751	Down
A_23_P76078	IL23A	interleukin 23, alpha subunit p19	-2.89747	0.529347	3.64751	Down
A_23_P89841			-2.91078	0.367132	3.64751	Down
A_23_P96590	GPRASP1	G protein-coupled receptor associated sorting protein 1	-2.94598	0.486152	3.64751	Down
A_24_P350796	WBSCR16	Williams-Beuren syndrome chromosome region 16	-2.91322	0.408058	3.64751	Down
A_24_P40055	LENG8	leukocyte receptor cluster (LRC) member 8	-2.89694	0.508895	3.64751	Down
A_24_P785293	SNHG1	small nucleolar RNA host gene (non-protein coding) 1	-2.91046	0.597167	3.64751	Down
A_32_P118556			-2.93509	0.320474	3.64751	Down
A_32_P34365			-2.92329	0.421605	3.64751	Down
A_32_P42149			-2.89614	0.586161	3.64751	Down
A_32_P8732			-2.94039	0.662318	3.64751	Down
A_23_P118246	GINS2	GINS complex subunit 2 (Psf2 homolog)	2.87366	2.69391	3.64751	Up
A_23_P119222	RETN	resistin	2.91777	4.56687	3.64751	Up
A_23_P127663	PRRG4	proline rich Gla (G-carboxyglutamic acid) 4 (transmembrane)	2.88429	1.70196	3.64751	Up
A_23_P133956	KIFC1	kinesin family member C1	2.91866	3.00321	3.64751	Up
A_23_P137366	C1QB	complement component 1, q subcomponent, B chain	2.86645	3.06591	3.64751	Up
A_23_P154235	NMI	N-myc (and STAT) interactor	2.91565	1.73105	3.64751	Up
A_23_P157875	FCN1	ficolin (collagen/fibrinogen domain containing) 1	2.86909	1.89027	3.64751	Up
A_23_P209995	IL1RN	interleukin 1 receptor antagonist	2.91053	2.10114	3.64751	Up
A_23_P214108	TPMT	thiopurine S-methyltransferase	2.86838	1.99157	3.64751	Up
A_23_P39840	VAMP5	vesicle-associated membrane protein 5 (myobrevin)	2.8721	1.96028	3.64751	Up
A_23_P40611	TCN2	transcobalamin II; macrocytic anemia	2.90987	2.59044	3.64751	Up
A_23_P410982	LOC392473	similar to Phosphoglycerate mutase 1 (Phosphoglycerate mutase isozyme B) (PGAM-B) (BPG-dependent PGAM 1)	2.87357	1.76159	3.64751	Up
A_23_P44663	SERPINA2	serpin peptidase inhibitor, clade A (alpha-1 antiproteinase, antitrypsin), member 2	2.91629	1.88766	3.64751	Up
A_23_P78771	NUCB1	nucleobindin 1	2.90506	1.72985	3.64751	Up
A_24_P116805	STAT3	signal transducer and activator of transcription 3 (acute-phase response factor)	2.87514	1.6106	3.64751	Up
A_24_P181254	OLFM4	olfactomedin 4	2.87256	5.76961	3.64751	Up
A_24_P205589	ACOT7	acyl-CoA thioesterase 7	2.90437	1.75018	3.64751	Up
A_24_P279307	CD300LF	CD300 molecule-like family member f	2.91368	1.99651	3.64751	Up
A_24_P922056	FLJ39378	hypothetical protein FLJ39378	2.91523	2.29161	3.64751	Up
A_32_P132206	USP18	ubiquitin specific peptidase 18	2.86564	3.66531	3.64751	Up
A_32_P44453	INPP1	inositol polyphosphate-1-phosphatase	2.87819	1.71892	3.64751	Up
A_23_P100576	PSMB3	proteasome (prosome, macropain) subunit, beta type, 3	2.82752	1.57598	3.80065	Up
A_23_P100632	HN1	hematological and neurological expressed 1	2.73314	1.74561	3.80065	Up
A_23_P115872	CEP55	centrosomal protein 55kDa	2.84468	2.96337	3.80065	Up
A_23_P116557	LGALS9	lectin, galactoside-binding, soluble, 9 (galectin 9)	2.77432	1.91726	3.80065	Up
A_23_P11685	PLA2G4A	phospholipase A2, group IVA (cytosolic, calcium-dependent)	2.78843	2.22952	3.80065	Up
A_23_P152782	IFI35	interferon-induced protein 35	2.76717	1.6032	3.80065	Up
A_23_P20196	ARPC1B	actin related protein 2/3 complex, subunit 1B, 41kDa	2.82543	1.62712	3.80065	Up
A_23_P208119	PSTPIP2	proline-serine-threonine phosphatase interacting protein 2	2.79194	2.06597	3.80065	Up
A_23_P27515	PLD3	phospholipase D family, member 3	2.77381	1.66706	3.80065	Up
A_23_P27781	LILRP2	leukocyte immunoglobulin-like receptor pseudogene 2	2.83901	1.79709	3.80065	Up
A_23_P28886	PCNA	proliferating cell nuclear antigen	2.82716	1.87168	3.80065	Up
A_23_P334709	FKBP9	FK506 binding protein 9, 63 kDa	2.832	2.37988	3.80065	Up
A_23_P344973	MYL6	myosin, light chain 6, alkali, smooth muscle and non-muscle	2.74474	1.64167	3.80065	Up
A_23_P356616	ABTB2	ankyrin repeat and BTB (POZ) domain containing 2	2.75491	1.50413	3.80065	Up
A_23_P370989	MCM4	minichromosome maintenance complex component 4	2.8421	2.29518	3.80065	Up
A_23_P39931	DYSF	dysferlin, limb girdle muscular dystrophy 2B (autosomal recessive)	2.7723	2.10486	3.80065	Up
A_23_P55649	FPRL1	formyl peptide receptor-like 1	2.83741	2.28445	3.80065	Up
A_23_P62679			2.76792	2.34805	3.80065	Up
A_23_P64372	TCN1	transcobalamin I (vitamin B12 binding protein, R binder family)	2.83042	6.37554	3.80065	Up
A_23_P69310	CCRL2	chemokine (C-C motif) receptor-like 2	2.79928	1.8374	3.80065	Up
A_23_P75989	PAK1	p21/Cdc42/Rac1-activated kinase 1 (STE20 homolog, yeast)	2.74922	1.80257	3.80065	Up
A_23_P87709	FLJ22662	hypothetical protein FLJ22662	2.7588	1.82585	3.80065	Up
A_24_P17677	TLR6	toll-like receptor 6	2.78652	2.00524	3.80065	Up
A_24_P180424	TMEM30A	transmembrane protein 30A	2.74022	1.81858	3.80065	Up
A_24_P222655	C1QA	complement component 1, q subcomponent, A chain	2.83868	2.78617	3.80065	Up
A_24_P30194	IFIT5	interferon-induced protein with tetratricopeptide repeats 5	2.82431	2.04183	3.80065	Up
A_24_P924010			2.7772	2.06853	3.80065	Up
A_32_P45738	PGAM1	phosphoglycerate mutase 1 (brain)	2.8327	1.67452	3.80065	Up
A_23_P116371	MS4A1	membrane-spanning 4-domains, subfamily A, member 1	-2.76436	0.305478	3.84591	Down
A_23_P130974	KIAA1683	KIAA1683	-2.86853	0.633348	3.84591	Down
A_23_P201211	FCRL5	Fc receptor-like 5	-2.77674	0.295956	3.84591	Down
A_23_P210131	LOC730995	similar to ankyrin repeat domain 36	-2.84357	0.575039	3.84591	Down
A_23_P254254	SGSH	N-sulfoglucosamine sulfohydrolase (sulfamidase)	-2.81188	0.657957	3.84591	Down
A_23_P254442	ZNF783	zinc finger protein 783	-2.87225	0.447739	3.84591	Down
A_23_P35564	SEC31B	SEC31 homolog B (S. cerevisiae)	-2.79701	0.472312	3.84591	Down
A_23_P67198	CPAMD8	C3 and PZP-like, alpha-2-macroglobulin domain containing 8	-2.82753	0.523513	3.84591	Down
A_23_P74581	C1orf79	chromosome 1 open reading frame 79	-2.81871	0.609598	3.84591	Down
A_23_P78958	CAPS	calcyphosine	-2.79555	0.409958	3.84591	Down
A_23_P83991			-2.882	0.491432	3.84591	Down
A_24_P110770	MYO1G	myosin IG	-2.80422	0.528835	3.84591	Down
A_24_P128741			-2.82949	0.445602	3.84591	Down
A_24_P135092	KIAA1641	KIAA1641	-2.8805	0.457863	3.84591	Down
A_24_P153456	ZDHHC11	zinc finger, DHHC-type containing 11	-2.76462	0.212677	3.84591	Down
A_24_P167877	LOC440353	nuclear pore complex interacting protein pseudogene	-2.77849	0.436204	3.84591	Down
A_24_P241183	CLEC2D	C-type lectin domain family 2, member D	-2.75781	0.432821	3.84591	Down
A_24_P667838			-2.78208	0.549476	3.84591	Down
A_24_P725891	DKFZp547E087	hypothetical gene LOC283846	-2.77039	0.523755	3.84591	Down
A_32_P1144			-2.81087	0.538152	3.84591	Down
A_32_P127583			-2.84906	0.526932	3.84591	Down
A_32_P130290			-2.87369	0.524327	3.84591	Down
A_32_P15756			-2.87785	0.475362	3.84591	Down
A_32_P17615			-2.77998	0.595972	3.84591	Down
A_32_P185701			-2.86068	0.234357	3.84591	Down
A_32_P214054			-2.79573	0.398242	3.84591	Down
A_32_P3342			-2.83149	0.3024	3.84591	Down
A_32_P34495			-2.84463	0.363338	3.84591	Down
A_32_P40673			-2.85495	0.449077	3.84591	Down
A_23_P130149	ENO3	enolase 3 (beta, muscle)	-2.71538	0.58834	4.16858	Down
A_23_P157495	PPP3CC	protein phosphatase 3 (formerly 2B), catalytic subunit, gamma isoform	-2.74347	0.608512	4.16858	Down
A_23_P21260			-2.68521	0.518016	4.16858	Down
A_23_P386398	C6orf141	chromosome 6 open reading frame 141	-2.6927	0.598438	4.16858	Down
A_23_P54781	RBBP6	retinoblastoma binding protein 6	-2.74675	0.384529	4.16858	Down
A_24_P113131	BZRAP1	benzodiazapine receptor (peripheral) associated protein 1	-2.73444	0.558985	4.16858	Down
A_24_P267664	C21orf88	chromosome 21 open reading frame 88	-2.74003	0.498066	4.16858	Down
A_24_P29686	ZMIZ2	zinc finger, MIZ-type containing 2	-2.72238	0.5241	4.16858	Down
A_24_P332161	LOC731479	hypothetical protein LOC731479	-2.71425	0.330128	4.16858	Down
A_24_P340813	C6orf111	chromosome 6 open reading frame 111	-2.70651	0.482578	4.16858	Down
A_24_P350589	RNF150	ring finger protein 150	-2.7343	0.492644	4.16858	Down
A_24_P678620			-2.67754	0.525719	4.16858	Down
A_24_P693321			-2.67535	0.368767	4.16858	Down
A_24_P706983			-2.74062	0.305589	4.16858	Down
A_24_P76898	PPP2R5C	protein phosphatase 2, regulatory subunit B', gamma isoform	-2.70205	0.448016	4.16858	Down
A_24_P843068	LOC286126	hypothetical protein LOC286126	-2.73504	0.57226	4.16858	Down
A_24_P926960	MEGF6	multiple EGF-like-domains 6	-2.73587	0.512704	4.16858	Down
A_24_P931955			-2.70883	0.387949	4.16858	Down
A_24_P940079			-2.72951	0.502239	4.16858	Down
A_24_P941787	PRPF4B	PRP4 pre-mRNA processing factor 4 homolog B (yeast)	-2.73149	0.556946	4.16858	Down
A_32_P118522			-2.69283	0.496778	4.16858	Down
A_32_P205944	RGPD5	RANBP2-like and GRIP domain containing 5	-2.67284	0.546071	4.16858	Down
A_32_P36778			-2.68206	0.367336	4.16858	Down
A_32_P81173	USP34	ubiquitin specific peptidase 34	-2.71362	0.546853	4.16858	Down
A_32_P9931			-2.74628	0.425571	4.16858	Down
A_23_P150903	MLSTD1	male sterility domain containing 1	2.71649	2.53877	4.16858	Up
A_23_P63896	FAS	Fas (TNF receptor superfamily, member 6)	2.72916	1.81149	4.16858	Up
A_24_P262201	SULT1A4	sulfotransferase family, cytosolic, 1A, phenol-preferring, member 4	2.72233	1.70778	4.16858	Up
A_23_P152992			-2.6272	0.48513	4.60556	Down
A_23_P202269	ANK3	ankyrin 3, node of Ranvier (ankyrin G)	-2.6521	0.586621	4.60556	Down
A_23_P212002	NKTR	natural killer-tumor recognition sequence	-2.67174	0.499125	4.60556	Down
A_23_P31725	BLK	B lymphoid tyrosine kinase	-2.64165	0.350311	4.60556	Down
A_23_P368934	KIAA1545	KIAA1545 protein	-2.64895	0.602968	4.60556	Down
A_23_P384698	LOC442075	weakly similar to serine/threonine protein kinase Kp78	-2.6473	0.504728	4.60556	Down
A_23_P40664	CSNK1E	casein kinase 1, epsilon	-2.64483	0.560049	4.60556	Down
A_24_P205008	TSEN54	tRNA splicing endonuclease 54 homolog (S. cerevisiae)	-2.65609	0.390132	4.60556	Down
A_24_P252945	BLR1	Burkitt lymphoma receptor 1, GTP binding protein (chemokine (C-X-C motif) receptor 5)	-2.62845	0.389563	4.60556	Down
A_24_P358084	LOC729978	similar to nuclear pore complex interacting protein	-2.62425	0.52761	4.60556	Down
A_24_P460763			-2.65179	0.362153	4.60556	Down
A_24_P920880	ZSCAN18	zinc finger and SCAN domain containing 18	-2.62953	0.533294	4.60556	Down
A_32_P104746	ZFYVE28	zinc finger, FYVE domain containing 28	-2.65014	0.564573	4.60556	Down
A_32_P130641	STARD9	START domain containing 9	-2.66498	0.607541	4.60556	Down
A_32_P165990			-2.6502	0.547238	4.60556	Down
A_32_P722809	IGKV1-5	immunoglobulin kappa variable 1-5	-2.63203	0.642443	4.60556	Down
A_23_P130515	CEACAM3	carcinoembryonic antigen-related cell adhesion molecule 3	2.70126	3.43832	4.60556	Up
A_23_P207400	BRCA1	breast cancer 1, early onset	2.65723	1.95097	4.60556	Up
A_23_P259892	ENO1B	enolase alpha, lung-specific	2.69231	1.73022	4.60556	Up
A_23_P3221	SQRDL	sulfide quinone reductase-like (yeast)	2.69949	1.79772	4.60556	Up
A_23_P38795	FPR1	formyl peptide receptor 1	2.66414	1.82423	4.60556	Up
A_23_P395609	FAM110B	family with sequence similarity 110, member B	2.67343	2.40582	4.60556	Up
A_23_P39925	DYSF	dysferlin, limb girdle muscular dystrophy 2B (autosomal recessive)	2.68838	1.83906	4.60556	Up
A_23_P74001	S100A12	S100 calcium binding protein A12	2.66997	2.49012	4.60556	Up
A_24_P399622	COPE	coatomer protein complex, subunit epsilon	2.65414	1.7268	4.60556	Up
A_24_P940499			2.65517	1.60789	4.60556	Up
