# Supplementary material for: Gene Expression Signatures of Peripheral Blood Mononuclear Cells during the Early Post-Transplant Period in Patients Developing Cardiac Allograft Vasculopathy
Source: J Transplant. 2010 Dec 28;2010:719696. doi: 10.1155/2010/719696 (PMC3018628; doi:10.1155/2010/719696)
Supplement: Supplementary file 2 [file 719696.f2.xls]

## Sheet: Transcripts500CAV.txt.change
HYPERLINKED GO CATEGORY	TOTAL GENES	CHANGED GENES	ENRICHMENT	LOG10(p)	CUMULATIVE NUMBER OF CATEGORIES	CUMULATIVE RANDOMS LOWER BOUND	CUMULATIVE RANDOMS MEAN	CUMULATIVE RANDOMS UPPER BOUND	FALSE DISCOVERY RATE
GO:0006955_immune_response	544	34	4.10489	-11.8992	1	0	0	0	0
GO:0002376_immune_system_process	705	38	3.5401	-11.3394	2	0	0	0	0
GO:0051707_response_to_other_organism	148	14	6.2128	-7.27331	3	0	0	0	0
GO:0009607_response_to_biotic_stimulus	200	16	5.25425	-7.20596	4	0	0	0	0
GO:0006954_inflammatory_response	267	17	4.18176	-6.19463	5	0	0	0	0
GO:0050896_response_to_stimulus	1908	55	1.89324	-6.097	6	0	0	0	0
GO:0009615_response_to_virus	79	9	7.48232	-5.53041	7	0	0	0	0
GO:0009611_response_to_wounding	367	19	3.40023	-5.50834	8	0	0	0	0
GO:0006952_defense_response	466	21	2.95974	-5.09387	9	0	0	0	0
GO:0045087_innate_immune_response	79	8	6.65095	-4.59244	10	0	0	0	0
GO:0009605_response_to_external_stimulus	522	21	2.64222	-4.35775	11	-0.120705	0.02	0.160705	0.001818
GO:0045410_positive_regulation_of_interleukin-6_biosynthetic_process	7	3	28.1478	-3.9352	12	-0.360566	0.1	0.560566	0.008333
GO:0042116_macrophage_activation	9	3	21.8927	-3.56476	13	-0.621084	0.23	1.08108	0.017692
GO:0045408_regulation_of_interleukin-6_biosynthetic_process	10	3	19.7034	-3.41474	14	-0.661253	0.31	1.28125	0.022143
GO:0007249_I-kappaB_kinase_NF-kappaB_cascade	116	8	4.52953	-3.41294	15	-0.661253	0.31	1.28125	0.020667
GO:0007243_protein_kinase_cascade	328	14	2.80334	-3.31284	16	-0.957207	0.43	1.81721	0.026875
GO:0007009_plasma_membrane_organization_and_biogenesis	11	3	17.9122	-3.28132	17	-0.928408	0.46	1.84841	0.027059
GO:0032635_interleukin-6_production	12	3	16.4195	-3.16125	19	-0.978165	0.58	2.13816	0.030526
GO:0042226_interleukin-6_biosynthetic_process	12	3	16.4195	-3.16125	19	-0.978165	0.58	2.13816	0.030526
GO:0006950_response_to_stress	827	25	1.98543	-3.13276	20	-1.00704	0.63	2.26704	0.0315
GO:0009057_macromolecule_catabolic_process	355	14	2.59013	-2.97696	21	-1.06047	0.77	2.60047	0.036667
GO:0009595_detection_of_biotic_stimulus	14	3	14.0739	-2.95231	22	-1.55632	0.91	3.37632	0.041364
GO:0007250_activation_of_NF-kappaB-inducing_kinase	15	3	13.1356	-2.86027	23	-1.60977	1.06	3.72977	0.046087
GO:0045084_positive_regulation_of_interleukin-12_biosynthetic_process	6	2	21.8927	-2.47871	24	-1.0411	3.08	7.2011	0.128333
GO:0045851_pH_reduction	7	2	18.7652	-2.33694	27	-0.712652	4.1	8.91265	0.151852
GO:0051452_cellular_pH_reduction	7	2	18.7652	-2.33694	27	-0.712652	4.1	8.91265	0.151852
GO:0051453_regulation_of_cellular_pH	7	2	18.7652	-2.33694	27	-0.712652	4.1	8.91265	0.151852
GO:0006096_glycolysis	46	4	5.71114	-2.28828	28	-0.590174	4.38	9.35017	0.156429
GO:0002250_adaptive_immune_response	76	5	4.32093	-2.22372	30	-0.451191	4.82	10.0912	0.160667
GO:0002460_adaptive_immune_response_based_on_somatic_recombination_of_immune_receptors_built_from_immunoglobulin_superfamily_domains	76	5	4.32093	-2.22372	30	-0.451191	4.82	10.0912	0.160667
GO:0042090_interleukin-12_biosynthetic_process	8	2	16.4195	-2.21635	32	-0.0257	5.48	10.9857	0.17125
GO:0045075_regulation_of_interleukin-12_biosynthetic_process	8	2	16.4195	-2.21635	32	-0.0257	5.48	10.9857	0.17125
GO:0002274_myeloid_leukocyte_activation	25	3	7.88138	-2.205	33	0.072686	5.7	11.3273	0.172727
GO:0009056_catabolic_process	572	17	1.95197	-2.19791	34	0.073727	5.72	11.3663	0.168235
GO:0000270_peptidoglycan_metabolic_process	26	3	7.57825	-2.15659	36	0.308755	6.11	11.9112	0.169722
GO:0007033_vacuole_organization_and_biogenesis	26	3	7.57825	-2.15659	36	0.308755	6.11	11.9112	0.169722
GO:0016045_detection_of_bacterium	9	2	14.5951	-2.11156	38	0.965072	7.3	13.6349	0.192105
GO:0032615_interleukin-12_production	9	2	14.5951	-2.11156	38	0.965072	7.3	13.6349	0.192105
GO:0006958_complement_activation__classical_pathway	27	3	7.29757	-2.11025	39	1.10983	7.43	13.7502	0.190513
GO:0001775_cell_activation	187	8	2.80976	-2.10682	40	1.19384	7.5	13.8062	0.1875
GO:0002455_humoral_immune_response_mediated_by_circulating_immunoglobulin	28	3	7.03695	-2.06586	41	1.37686	7.84	14.3031	0.19122
GO:0006007_glucose_catabolic_process	56	4	4.6913	-1.98683	42	2.36953	9.25	16.1305	0.220238
GO:0030163_protein_catabolic_process	199	8	2.64033	-1.95286	43	2.5907	9.61	16.6293	0.223488
GO:0030330_DNA_damage_response__signal_transduction_by_p53_class_mediator	11	2	11.9415	-1.93618	45	2.95468	10.36	17.7653	0.230222
GO:0030641_hydrogen_ion_homeostasis	11	2	11.9415	-1.93618	45	2.95468	10.36	17.7653	0.230222
GO:0045321_leukocyte_activation	164	7	2.80334	-1.8962	46	2.97239	10.74	18.5076	0.233478
GO:0016052_carbohydrate_catabolic_process	94	5	3.49352	-1.84526	47	3.69739	11.9	20.1026	0.253191
GO:0002541_activation_of_plasma_proteins_during_acute_inflammatory_response	35	3	5.62956	-1.79892	49	4.25135	12.82	21.3887	0.261633
GO:0006956_complement_activation	35	3	5.62956	-1.79892	49	4.25135	12.82	21.3887	0.261633
GO:0042088_T-helper_1_type_immune_response	13	2	10.1043	-1.7931	51	4.68926	13.55	22.4107	0.265686
GO:0051180_vitamin_transport	13	2	10.1043	-1.7931	51	4.68926	13.55	22.4107	0.265686
GO:0007259_JAK-STAT_cascade	36	3	5.47318	-1.76592	52	5.00689	14.11	23.2131	0.271346
GO:0019320_hexose_catabolic_process	66	4	3.98049	-1.7447	53	5.0245	14.22	23.4155	0.268302
GO:0008630_DNA_damage_response__signal_transduction_resulting_in_induction_of_apoptosis	14	2	9.38259	-1.73048	54	5.88408	15.63	25.3759	0.289444
GO:0006959_humoral_immune_response	67	4	3.92108	-1.72301	56	5.96504	15.81	25.655	0.282321
GO:0046365_monosaccharide_catabolic_process	67	4	3.92108	-1.72301	56	5.96504	15.81	25.655	0.282321
GO:0002526_acute_inflammatory_response	68	4	3.86342	-1.70172	57	6.20962	16.24	26.2704	0.284912
GO:0046164_alcohol_catabolic_process	69	4	3.80743	-1.68083	58	6.44806	16.53	26.6119	0.285
GO:0006516_glycoprotein_catabolic_process	15	2	8.75709	-1.67265	60	6.98822	17.28	27.5718	0.288
GO:0030004_monovalent_inorganic_cation_homeostasis	15	2	8.75709	-1.67265	60	6.98822	17.28	27.5718	0.288
GO:0009617_response_to_bacterium	72	4	3.64879	-1.62037	61	7.52933	18.14	28.7507	0.297377
GO:0009620_response_to_fungus	16	2	8.20977	-1.61897	62	8.15468	19.13	30.1053	0.308548
GO:0043285_biopolymer_catabolic_process	275	9	2.14947	-1.60486	63	8.32997	19.4	30.47	0.307937
GO:0051052_regulation_of_DNA_metabolic_process	42	3	4.6913	-1.58833	64	8.56642	19.81	31.0536	0.309531
GO:0009581_detection_of_external_stimulus	43	3	4.5822	-1.56168	65	9.66425	21.46	33.2558	0.330154
GO:0006928_cell_motility	329	10	1.9963	-1.53772	67	9.70609	21.8	33.8939	0.325373
GO:0051674_localization_of_cell	329	10	1.9963	-1.53772	67	9.70609	21.8	33.8939	0.325373
GO:0031326_regulation_of_cellular_biosynthetic_process	153	6	2.57561	-1.53049	68	9.90441	22.02	34.1356	0.323824
GO:0042108_positive_regulation_of_cytokine_biosynthetic_process	45	3	4.37854	-1.51056	69	10.719	23.32	35.921	0.337971
GO:0006584_catecholamine_metabolic_process	19	2	6.91349	-1.47805	76	11.9616	25.21	38.4584	0.331711
GO:0030574_collagen_catabolic_process	19	2	6.91349	-1.47805	76	11.9616	25.21	38.4584	0.331711
GO:0044254_multicellular_organismal_protein_catabolic_process	19	2	6.91349	-1.47805	76	11.9616	25.21	38.4584	0.331711
GO:0044256_protein_digestion	19	2	6.91349	-1.47805	76	11.9616	25.21	38.4584	0.331711
GO:0044259_multicellular_organismal_macromolecule_metabolic_process	19	2	6.91349	-1.47805	76	11.9616	25.21	38.4584	0.331711
GO:0044266_multicellular_organismal_macromolecule_catabolic_process	19	2	6.91349	-1.47805	76	11.9616	25.21	38.4584	0.331711
GO:0044268_multicellular_organismal_protein_metabolic_process	19	2	6.91349	-1.47805	76	11.9616	25.21	38.4584	0.331711
GO:0018958_phenol_metabolic_process	20	2	6.56782	-1.43658	79	13.4305	27.5	41.5695	0.348101
GO:0032963_collagen_metabolic_process	20	2	6.56782	-1.43658	79	13.4305	27.5	41.5695	0.348101
GO:0044243_multicellular_organismal_catabolic_process	20	2	6.56782	-1.43658	79	13.4305	27.5	41.5695	0.348101
GO:0048518_positive_regulation_of_biological_process	863	20	1.52209	-1.40994	80	13.8144	28.18	42.5456	0.35225
GO:0006100_tricarboxylic_acid_cycle_intermediate_metabolic_process	21	2	6.25506	-1.3974	82	14.4441	29.57	44.6959	0.36061
GO:0006275_regulation_of_DNA_replication	21	2	6.25506	-1.3974	82	14.4441	29.57	44.6959	0.36061
GO:0009889_regulation_of_biosynthetic_process	166	6	2.37391	-1.38342	83	14.9638	30.13	45.2962	0.363012
GO:0016064_immunoglobulin_mediated_immune_response	52	3	3.78912	-1.35133	84	16.4041	32	47.5959	0.380952
GO:0044275_cellular_carbohydrate_catabolic_process	88	4	2.98537	-1.34514	85	16.6176	32.44	48.2624	0.381647
GO:0019724_B_cell_mediated_immunity	53	3	3.71763	-1.33075	87	17.0905	33	48.9095	0.37931
GO:0032147_activation_of_protein_kinase_activity	53	3	3.71763	-1.33075	87	17.0905	33	48.9095	0.37931
GO:0044236_multicellular_organismal_metabolic_process	23	2	5.71114	-1.32505	88	17.7814	33.97	50.1586	0.386023
GO:0002252_immune_effector_process	91	4	2.88695	-1.30084	89	18.1636	34.55	50.9364	0.388202
GO:0006885_regulation_of_pH	24	2	5.47318	-1.29153	91	18.9333	35.81	52.6867	0.393516
GO:0007040_lysosome_organization_and_biogenesis	24	2	5.47318	-1.29153	91	18.9333	35.81	52.6867	0.393516
GO:0045727_positive_regulation_of_protein_biosynthetic_process	55	3	3.58244	-1.291	92	19.1746	36.08	52.9854	0.392174
GO:0006935_chemotaxis	133	5	2.4691	-1.28004	94	19.4358	36.38	53.3242	0.387021
GO:0042330_taxis	133	5	2.4691	-1.28004	94	19.4358	36.38	53.3242	0.387021
GO:0007049_cell_cycle	731	17	1.5274	-1.27343	95	19.4903	36.64	53.7897	0.385684
GO:0002253_activation_of_immune_response	56	3	3.51847	-1.27181	96	19.6897	36.94	54.1903	0.384792
GO:0006508_proteolysis	573	14	1.6047	-1.26296	97	19.9507	37.28	54.6093	0.38433
GO:0006006_glucose_metabolic_process	95	4	2.7654	-1.24476	98	21.3788	39.01	56.6412	0.398061
GO:0042113_B_cell_activation	59	3	3.33957	-1.21671	99	23.2681	41.18	59.0919	0.41596
GO:0009309_amine_biosynthetic_process	60	3	3.28391	-1.19913	101	24.2322	42.74	61.2478	0.423168
GO:0031328_positive_regulation_of_cellular_biosynthetic_process	60	3	3.28391	-1.19913	101	24.2322	42.74	61.2478	0.423168
GO:0006417_regulation_of_translation	141	5	2.32901	-1.19238	102	24.4686	43.21	61.9514	0.423627
GO:0044265_cellular_macromolecule_catabolic_process	280	8	1.87652	-1.1907	103	24.5175	43.43	62.3425	0.42165
GO:0045859_regulation_of_protein_kinase_activity	187	6	2.10732	-1.17908	104	24.7414	43.85	62.9586	0.421635
GO:0043549_regulation_of_kinase_activity	190	6	2.07405	-1.15277	105	26.2741	45.72	65.1659	0.435429
GO:0008629_induction_of_apoptosis_by_intracellular_signals	29	2	4.52953	-1.14516	106	27.3712	46.99	66.6088	0.443302
GO:0051338_regulation_of_transferase_activity	192	6	2.05244	-1.1356	107	27.8604	47.62	67.3796	0.445047
GO:0042742_defense_response_to_bacterium	64	3	3.07866	-1.13239	108	28.0852	47.96	67.8348	0.444074
GO:0000389_nuclear_mRNA_3'-splice_site_recognition	5	1	13.1356	-1.1316	114	37.6133	59.92	82.2267	0.525614
GO:0006677_glycosylceramide_metabolic_process	5	1	13.1356	-1.1316	114	37.6133	59.92	82.2267	0.525614
GO:0007263_nitric_oxide_mediated_signal_transduction	5	1	13.1356	-1.1316	114	37.6133	59.92	82.2267	0.525614
GO:0019642_anaerobic_glycolysis	5	1	13.1356	-1.1316	114	37.6133	59.92	82.2267	0.525614
GO:0030049_muscle_filament_sliding	5	1	13.1356	-1.1316	114	37.6133	59.92	82.2267	0.525614
GO:0048146_positive_regulation_of_fibroblast_proliferation	5	1	13.1356	-1.1316	114	37.6133	59.92	82.2267	0.525614
GO:0042035_regulation_of_cytokine_biosynthetic_process	65	3	3.0313	-1.11655	115	39.5212	62.54	85.5588	0.543826
GO:0051260_protein_homooligomerization	31	2	4.2373	-1.09469	116	40.7466	64.25	87.7534	0.553879
GO:0048522_positive_regulation_of_cellular_process	775	17	1.44068	-1.08755	117	41.0346	64.73	88.4254	0.553248
GO:0002684_positive_regulation_of_immune_system_process	67	3	2.94081	-1.08579	120	41.1544	65.17	89.1856	0.543083
GO:0009891_positive_regulation_of_biosynthetic_process	67	3	2.94081	-1.08579	120	41.1544	65.17	89.1856	0.543083
GO:0050778_positive_regulation_of_immune_response	67	3	2.94081	-1.08579	120	41.1544	65.17	89.1856	0.543083
GO:0045860_positive_regulation_of_protein_kinase_activity	109	4	2.41021	-1.07156	121	41.7297	65.88	90.0303	0.544463
GO:0002573_myeloid_leukocyte_differentiation	32	2	4.10489	-1.07089	122	42.1146	66.44	90.7654	0.54459
GO:0002449_lymphocyte_mediated_immunity	69	3	2.85557	-1.05621	123	43.1281	67.9	92.6719	0.552033
GO:0006108_malate_metabolic_process	6	1	10.9464	-1.05569	133	54.0402	80.28	106.52	0.603609
GO:0006282_regulation_of_DNA_repair	6	1	10.9464	-1.05569	133	54.0402	80.28	106.52	0.603609
GO:0008333_endosome_to_lysosome_transport	6	1	10.9464	-1.05569	133	54.0402	80.28	106.52	0.603609
GO:0009253_peptidoglycan_catabolic_process	6	1	10.9464	-1.05569	133	54.0402	80.28	106.52	0.603609
GO:0015991_ATP_hydrolysis_coupled_proton_transport	6	1	10.9464	-1.05569	133	54.0402	80.28	106.52	0.603609
GO:0031396_regulation_of_protein_ubiquitination	6	1	10.9464	-1.05569	133	54.0402	80.28	106.52	0.603609
GO:0031401_positive_regulation_of_protein_modification	6	1	10.9464	-1.05569	133	54.0402	80.28	106.52	0.603609
GO:0043154_negative_regulation_of_caspase_activity	6	1	10.9464	-1.05569	133	54.0402	80.28	106.52	0.603609
GO:0045671_negative_regulation_of_osteoclast_differentiation	6	1	10.9464	-1.05569	133	54.0402	80.28	106.52	0.603609
GO:0048535_lymph_node_development	6	1	10.9464	-1.05569	133	54.0402	80.28	106.52	0.603609
GO:0015985_energy_coupled_proton_transport__down_electrochemical_gradient	33	2	3.98049	-1.04795	135	54.8065	81.23	107.653	0.601704
GO:0015986_ATP_synthesis_coupled_proton_transport	33	2	3.98049	-1.04795	135	54.8065	81.23	107.653	0.601704
GO:0051347_positive_regulation_of_transferase_activity	112	4	2.34565	-1.0385	136	55.152	81.68	108.208	0.600588
GO:0043065_positive_regulation_of_apoptosis	204	6	1.93171	-1.03826	137	55.1298	81.73	108.33	0.596569
GO:0046907_intracellular_transport	568	13	1.5032	-1.03141	138	55.3871	82.02	108.653	0.594348
GO:0051606_detection_of_stimulus	71	3	2.77513	-1.02775	139	55.8633	82.74	109.617	0.595252
GO:0042770_DNA_damage_response__signal_transduction	34	2	3.86342	-1.02583	140	56.8721	83.85	110.828	0.598929
GO:0043068_positive_regulation_of_programmed_cell_death	206	6	1.91296	-1.02294	141	56.8636	83.93	110.996	0.595248
GO:0042089_cytokine_biosynthetic_process	72	3	2.73659	-1.01391	142	57.3678	84.63	111.892	0.595986
GO:0006888_ER_to_Golgi_vesicle-mediated_transport	73	3	2.6991	-1.00033	144	58.3365	86.31	114.284	0.599375
GO:0042107_cytokine_metabolic_process	73	3	2.6991	-1.00033	144	58.3365	86.31	114.284	0.599375
GO:0006359_regulation_of_transcription_from_RNA_polymerase_III_promoter	7	1	9.38259	-0.992	152	68.9213	99.08	129.239	0.651842
GO:0006684_sphingomyelin_metabolic_process	7	1	9.38259	-0.992	152	68.9213	99.08	129.239	0.651842
GO:0031532_actin_cytoskeleton_reorganization	7	1	9.38259	-0.992	152	68.9213	99.08	129.239	0.651842
GO:0042535_positive_regulation_of_tumor_necrosis_factor_biosynthetic_process	7	1	9.38259	-0.992	152	68.9213	99.08	129.239	0.651842
GO:0042987_amyloid_precursor_protein_catabolic_process	7	1	9.38259	-0.992	152	68.9213	99.08	129.239	0.651842
GO:0045576_mast_cell_activation	7	1	9.38259	-0.992	152	68.9213	99.08	129.239	0.651842
GO:0050830_defense_response_to_Gram-positive_bacterium	7	1	9.38259	-0.992	152	68.9213	99.08	129.239	0.651842
GO:0051881_regulation_of_mitochondrial_membrane_potential	7	1	9.38259	-0.992	152	68.9213	99.08	129.239	0.651842
GO:0002443_leukocyte_mediated_immunity	74	3	2.66263	-0.987001	153	69.4191	99.72	130.021	0.651765
GO:0008652_amino_acid_biosynthetic_process	36	2	3.64879	-0.983858	156	71.0149	101.69	132.365	0.651859
GO:0030308_negative_regulation_of_cell_growth	36	2	3.64879	-0.983858	156	71.0149	101.69	132.365	0.651859
GO:0045792_negative_regulation_of_cell_size	36	2	3.64879	-0.983858	156	71.0149	101.69	132.365	0.651859
GO:0007626_locomotory_behavior	164	5	2.00238	-0.977081	157	71.2481	102.02	132.792	0.649809
GO:0006281_DNA_repair	213	6	1.85009	-0.971204	158	71.6322	102.63	133.628	0.649557
GO:0022402_cell_cycle_process	638	14	1.44121	-0.968168	159	71.8859	103.13	134.374	0.648616
GO:0006512_ubiquitin_cycle	370	9	1.59758	-0.950191	160	73.6265	105.67	137.714	0.660438
GO:0006397_mRNA_processing	216	6	1.82439	-0.949893	161	73.7376	105.76	137.782	0.656894
GO:0006753_nucleoside_phosphate_metabolic_process	38	2	3.45675	-0.944624	163	75.0004	107.37	139.74	0.658712
GO:0006754_ATP_biosynthetic_process	38	2	3.45675	-0.944624	163	75.0004	107.37	139.74	0.658712
GO:0002762_negative_regulation_of_myeloid_leukocyte_differentiation	8	1	8.20977	-0.937258	176	85.7454	119.8	153.855	0.680682
GO:0006750_glutathione_biosynthetic_process	8	1	8.20977	-0.937258	176	85.7454	119.8	153.855	0.680682
GO:0009070_serine_family_amino_acid_biosynthetic_process	8	1	8.20977	-0.937258	176	85.7454	119.8	153.855	0.680682
GO:0009395_phospholipid_catabolic_process	8	1	8.20977	-0.937258	176	85.7454	119.8	153.855	0.680682
GO:0015988_energy_coupled_proton_transport__against_electrochemical_gradient	8	1	8.20977	-0.937258	176	85.7454	119.8	153.855	0.680682
GO:0016236_macroautophagy	8	1	8.20977	-0.937258	176	85.7454	119.8	153.855	0.680682
GO:0019217_regulation_of_fatty_acid_metabolic_process	8	1	8.20977	-0.937258	176	85.7454	119.8	153.855	0.680682
GO:0031399_regulation_of_protein_modification	8	1	8.20977	-0.937258	176	85.7454	119.8	153.855	0.680682
GO:0042533_tumor_necrosis_factor_biosynthetic_process	8	1	8.20977	-0.937258	176	85.7454	119.8	153.855	0.680682
GO:0042534_regulation_of_tumor_necrosis_factor_biosynthetic_process	8	1	8.20977	-0.937258	176	85.7454	119.8	153.855	0.680682
GO:0046890_regulation_of_lipid_biosynthetic_process	8	1	8.20977	-0.937258	176	85.7454	119.8	153.855	0.680682
GO:0048144_fibroblast_proliferation	8	1	8.20977	-0.937258	176	85.7454	119.8	153.855	0.680682
GO:0048145_regulation_of_fibroblast_proliferation	8	1	8.20977	-0.937258	176	85.7454	119.8	153.855	0.680682
GO:0043123_positive_regulation_of_I-kappaB_kinase_NF-kappaB_cascade	78	3	2.52608	-0.936007	177	86.3276	120.43	154.532	0.680395
GO:0044271_nitrogen_compound_biosynthetic_process	79	3	2.49411	-0.923812	178	88.3402	122.64	156.94	0.688989
GO:0016044_membrane_organization_and_biogenesis	222	6	1.77509	-0.908743	179	89.405	124.01	158.615	0.692793
GO:0002682_regulation_of_immune_system_process	81	3	2.43252	-0.900048	182	90.4211	125.43	160.439	0.689176
GO:0006817_phosphate_transport	81	3	2.43252	-0.900048	182	90.4211	125.43	160.439	0.689176
GO:0050776_regulation_of_immune_response	81	3	2.43252	-0.900048	182	90.4211	125.43	160.439	0.689176
GO:0006917_induction_of_apoptosis	175	5	1.87652	-0.890011	183	92.1663	127.36	162.554	0.695956
GO:0000160_two-component_signal_transduction_system_(phosphorelay)	9	1	7.29757	-0.889348	188	102.069	139.14	176.211	0.740106
GO:0010212_response_to_ionizing_radiation	9	1	7.29757	-0.889348	188	102.069	139.14	176.211	0.740106
GO:0030225_macrophage_differentiation	9	1	7.29757	-0.889348	188	102.069	139.14	176.211	0.740106
GO:0032640_tumor_necrosis_factor_production	9	1	7.29757	-0.889348	188	102.069	139.14	176.211	0.740106
GO:0043112_receptor_metabolic_process	9	1	7.29757	-0.889348	188	102.069	139.14	176.211	0.740106
GO:0006261_DNA-dependent_DNA_replication	82	3	2.40286	-0.888468	189	102.59	139.75	176.91	0.739418
GO:0012502_induction_of_programmed_cell_death	176	5	1.86586	-0.882533	190	103.027	140.23	177.433	0.738053
GO:0051247_positive_regulation_of_protein_metabolic_process	83	3	2.37391	-0.877082	191	103.211	140.68	178.149	0.736545
GO:0043281_regulation_of_caspase_activity	42	2	3.12753	-0.873271	193	103.983	141.45	178.917	0.732902
GO:0046034_ATP_metabolic_process	42	2	3.12753	-0.873271	193	103.983	141.45	178.917	0.732902
GO:0043122_regulation_of_I-kappaB_kinase_NF-kappaB_cascade	84	3	2.34565	-0.865886	195	104.444	142.13	179.816	0.728872
GO:0051240_positive_regulation_of_multicellular_organismal_process	84	3	2.34565	-0.865886	195	104.444	142.13	179.816	0.728872
GO:0016192_vesicle-mediated_transport	388	9	1.52346	-0.859816	196	104.694	142.45	180.206	0.726786
GO:0006268_DNA_unwinding_during_replication	10	1	6.56782	-0.846825	203	115.229	154.44	193.651	0.760788
GO:0007016_cytoskeletal_anchoring	10	1	6.56782	-0.846825	203	115.229	154.44	193.651	0.760788
GO:0032392_DNA_geometric_change	10	1	6.56782	-0.846825	203	115.229	154.44	193.651	0.760788
GO:0032508_DNA_duplex_unwinding	10	1	6.56782	-0.846825	203	115.229	154.44	193.651	0.760788
GO:0043648_dicarboxylic_acid_metabolic_process	10	1	6.56782	-0.846825	203	115.229	154.44	193.651	0.760788
GO:0045670_regulation_of_osteoclast_differentiation	10	1	6.56782	-0.846825	203	115.229	154.44	193.651	0.760788
GO:0051054_positive_regulation_of_DNA_metabolic_process	10	1	6.56782	-0.846825	203	115.229	154.44	193.651	0.760788
GO:0009108_coenzyme_biosynthetic_process	86	3	2.2911	-0.844044	204	115.79	155.14	194.49	0.76049
GO:0019318_hexose_metabolic_process	133	4	1.97528	-0.838689	205	117.471	156.93	196.389	0.765512
GO:0044249_cellular_biosynthetic_process	560	12	1.40739	-0.834027	206	117.574	157.1	196.626	0.762621
GO:0000041_transition_metal_ion_transport	45	2	2.91903	-0.825099	207	118.983	158.67	198.357	0.766522
GO:0045926_negative_regulation_of_growth	46	2	2.85557	-0.809936	209	121.125	161.35	201.575	0.77201
GO:0051259_protein_oligomerization	46	2	2.85557	-0.809936	209	121.125	161.35	201.575	0.77201
GO:0001836_release_of_cytochrome_c_from_mitochondria	11	1	5.97074	-0.808658	215	128.745	170.05	211.355	0.79093
GO:0006544_glycine_metabolic_process	11	1	5.97074	-0.808658	215	128.745	170.05	211.355	0.79093
GO:0007098_centrosome_cycle	11	1	5.97074	-0.808658	215	128.745	170.05	211.355	0.79093
GO:0008156_negative_regulation_of_DNA_replication	11	1	5.97074	-0.808658	215	128.745	170.05	211.355	0.79093
GO:0009081_branched_chain_family_amino_acid_metabolic_process	11	1	5.97074	-0.808658	215	128.745	170.05	211.355	0.79093
GO:0050832_defense_response_to_fungus	11	1	5.97074	-0.808658	215	128.745	170.05	211.355	0.79093
GO:0005996_monosaccharide_metabolic_process	137	4	1.91761	-0.805986	216	128.911	170.25	211.589	0.788194
GO:0002521_leukocyte_differentiation	90	3	2.18927	-0.802441	217	129.468	170.99	212.512	0.787972
GO:0008380_RNA_splicing	188	5	1.74676	-0.79796	218	130.137	171.79	213.443	0.788028
GO:0005975_carbohydrate_metabolic_process	402	9	1.47041	-0.795198	219	130.518	172.22	213.922	0.786393
GO:0007517_muscle_development	139	4	1.89002	-0.790188	220	131.429	173.53	215.631	0.788773
GO:0000075_cell_cycle_checkpoint	48	2	2.73659	-0.780834	221	131.977	174.16	216.343	0.788054
GO:0007041_lysosomal_transport	12	1	5.47318	-0.774087	223	140.021	183.71	227.399	0.823812
GO:0016998_cell_wall_catabolic_process	12	1	5.47318	-0.774087	223	140.021	183.71	227.399	0.823812
GO:0007059_chromosome_segregation	49	2	2.68074	-0.76686	224	141.86	185.71	229.56	0.829062
GO:0043085_positive_regulation_of_enzyme_activity	194	5	1.69274	-0.758995	225	142.72	186.71	230.7	0.829822
GO:0009145_purine_nucleoside_triphosphate_biosynthetic_process	50	2	2.62713	-0.75325	227	144.302	188.56	232.818	0.830661
GO:0009206_purine_ribonucleoside_triphosphate_biosynthetic_process	50	2	2.62713	-0.75325	227	144.302	188.56	232.818	0.830661
GO:0046649_lymphocyte_activation	144	4	1.82439	-0.75222	228	144.562	188.94	233.318	0.828684
GO:0006376_mRNA_splice_site_selection	13	1	5.05217	-0.742534	232	152.057	197.12	242.183	0.849655
GO:0006749_glutathione_metabolic_process	13	1	5.05217	-0.742534	232	152.057	197.12	242.183	0.849655
GO:0030073_insulin_secretion	13	1	5.05217	-0.742534	232	152.057	197.12	242.183	0.849655
GO:0042982_amyloid_precursor_protein_metabolic_process	13	1	5.05217	-0.742534	232	152.057	197.12	242.183	0.849655
GO:0009201_ribonucleoside_triphosphate_biosynthetic_process	51	2	2.57561	-0.739988	233	152.988	198.18	243.372	0.850558
GO:0009142_nucleoside_triphosphate_biosynthetic_process	52	2	2.52608	-0.727062	234	154.219	199.92	245.621	0.854359
GO:0030705_cytoskeleton-dependent_intracellular_transport	98	3	2.01056	-0.726711	235	154.446	200.19	245.934	0.851872
GO:0007154_cell_communication	3111	53	1.11891	-0.724921	236	154.55	200.3	246.05	0.848729
GO:0031325_positive_regulation_of_cellular_metabolic_process	308	7	1.49269	-0.72099	237	155.308	201.08	246.852	0.848439
GO:0016071_mRNA_metabolic_process	254	6	1.55145	-0.718488	238	155.436	201.24	247.044	0.845546
GO:0001816_cytokine_production	99	3	1.99025	-0.717881	239	155.499	201.33	247.161	0.842385
GO:0006576_biogenic_amine_metabolic_process	53	2	2.47842	-0.714457	240	156.82	203.1	249.38	0.84625
GO:0002761_regulation_of_myeloid_leukocyte_differentiation	14	1	4.6913	-0.713551	247	166.073	212.46	258.847	0.860162
GO:0006890_retrograde_vesicle-mediated_transport__Golgi_to_ER	14	1	4.6913	-0.713551	247	166.073	212.46	258.847	0.860162
GO:0008543_fibroblast_growth_factor_receptor_signaling_pathway	14	1	4.6913	-0.713551	247	166.073	212.46	258.847	0.860162
GO:0016358_dendrite_development	14	1	4.6913	-0.713551	247	166.073	212.46	258.847	0.860162
GO:0030316_osteoclast_differentiation	14	1	4.6913	-0.713551	247	166.073	212.46	258.847	0.860162
GO:0050435_beta-amyloid_metabolic_process	14	1	4.6913	-0.713551	247	166.073	212.46	258.847	0.860162
GO:0051053_negative_regulation_of_DNA_metabolic_process	14	1	4.6913	-0.713551	247	166.073	212.46	258.847	0.860162
GO:0048193_Golgi_vesicle_transport	100	3	1.97035	-0.709181	248	166.869	213.31	259.751	0.860121
GO:0006974_response_to_DNA_damage_stimulus	256	6	1.53933	-0.708043	249	166.983	213.48	259.977	0.857349
GO:0000074_regulation_of_progression_through_cell_cycle	481	10	1.36545	-0.702721	250	167.308	213.8	260.292	0.8552
GO:0009205_purine_ribonucleoside_triphosphate_metabolic_process	54	2	2.43252	-0.702162	251	167.882	214.39	260.898	0.854143
GO:0051188_cofactor_biosynthetic_process	101	3	1.95084	-0.700611	252	167.953	214.48	261.007	0.851111
GO:0009144_purine_nucleoside_triphosphate_metabolic_process	55	2	2.3883	-0.690165	254	169.849	216.7	263.551	0.85315
GO:0009199_ribonucleoside_triphosphate_metabolic_process	55	2	2.3883	-0.690165	254	169.849	216.7	263.551	0.85315
GO:0051726_regulation_of_cell_cycle	485	10	1.35419	-0.68798	255	170.201	217.2	264.199	0.851765
GO:0006066_alcohol_metabolic_process	260	6	1.51565	-0.687608	256	170.352	217.36	264.368	0.849062
GO:0016525_negative_regulation_of_angiogenesis	15	1	4.37854	-0.686781	259	176.566	224.26	271.954	0.865869
GO:0031023_microtubule_organizing_center_organization_and_biogenesis	15	1	4.37854	-0.686781	259	176.566	224.26	271.954	0.865869
GO:0051297_centrosome_organization_and_biogenesis	15	1	4.37854	-0.686781	259	176.566	224.26	271.954	0.865869
GO:0006644_phospholipid_metabolic_process	103	3	1.91296	-0.683845	261	176.88	224.7	272.52	0.86092
GO:0042060_wound_healing	103	3	1.91296	-0.683845	261	176.88	224.7	272.52	0.86092
GO:0042981_regulation_of_apoptosis	430	9	1.37466	-0.67929	262	177.499	225.53	273.561	0.860802
GO:0006752_group_transfer_coenzyme_metabolic_process	57	2	2.3045	-0.667019	263	180.679	228.87	277.061	0.870228
GO:0042391_regulation_of_membrane_potential	16	1	4.10489	-0.661937	266	187.319	236.84	286.361	0.890376
GO:0045638_negative_regulation_of_myeloid_cell_differentiation	16	1	4.10489	-0.661937	266	187.319	236.84	286.361	0.890376
GO:0051017_actin_filament_bundle_formation	16	1	4.10489	-0.661937	266	187.319	236.84	286.361	0.890376
GO:0043067_regulation_of_programmed_cell_death	435	9	1.35886	-0.66031	267	187.502	237.04	286.578	0.88779
GO:0008654_phospholipid_biosynthetic_process	58	2	2.26476	-0.655851	268	188.411	238.28	288.149	0.889104
GO:0001525_angiogenesis	107	3	1.84144	-0.651743	269	189.219	239.22	289.221	0.889294
GO:0009141_nucleoside_triphosphate_metabolic_process	59	2	2.22638	-0.644939	271	190.458	240.87	291.282	0.888819
GO:0016567_protein_ubiquitination	59	2	2.22638	-0.644939	271	190.458	240.87	291.282	0.888819
GO:0050790_regulation_of_catalytic_activity	383	8	1.37187	-0.63975	272	190.884	241.35	291.816	0.887316
GO:0002790_peptide_secretion	17	1	3.86342	-0.638784	277	196.4	247.32	298.24	0.892852
GO:0006904_vesicle_docking_during_exocytosis	17	1	3.86342	-0.638784	277	196.4	247.32	298.24	0.892852
GO:0007260_tyrosine_phosphorylation_of_STAT_protein	17	1	3.86342	-0.638784	277	196.4	247.32	298.24	0.892852
GO:0008637_apoptotic_mitochondrial_changes	17	1	3.86342	-0.638784	277	196.4	247.32	298.24	0.892852
GO:0030072_peptide_hormone_secretion	17	1	3.86342	-0.638784	277	196.4	247.32	298.24	0.892852
GO:0009893_positive_regulation_of_metabolic_process	328	7	1.40167	-0.631517	278	198.074	249.26	300.446	0.896619
GO:0000060_protein_import_into_nucleus__translocation	18	1	3.64879	-0.617129	292	206.766	259.3	311.834	0.888014
GO:0000188_inactivation_of_MAPK_activity	18	1	3.64879	-0.617129	292	206.766	259.3	311.834	0.888014
GO:0001666_response_to_hypoxia	18	1	3.64879	-0.617129	292	206.766	259.3	311.834	0.888014
GO:0002474_antigen_processing_and_presentation_of_peptide_antigen_via_MHC_class_I	18	1	3.64879	-0.617129	292	206.766	259.3	311.834	0.888014
GO:0006687_glycosphingolipid_metabolic_process	18	1	3.64879	-0.617129	292	206.766	259.3	311.834	0.888014
GO:0006891_intra-Golgi_vesicle-mediated_transport	18	1	3.64879	-0.617129	292	206.766	259.3	311.834	0.888014
GO:0006984_ER-nuclear_signaling_pathway	18	1	3.64879	-0.617129	292	206.766	259.3	311.834	0.888014
GO:0007034_vacuolar_transport	18	1	3.64879	-0.617129	292	206.766	259.3	311.834	0.888014
GO:0009593_detection_of_chemical_stimulus	18	1	3.64879	-0.617129	292	206.766	259.3	311.834	0.888014
GO:0022406_membrane_docking	18	1	3.64879	-0.617129	292	206.766	259.3	311.834	0.888014
GO:0030048_actin_filament-based_movement	18	1	3.64879	-0.617129	292	206.766	259.3	311.834	0.888014
GO:0046466_membrane_lipid_catabolic_process	18	1	3.64879	-0.617129	292	206.766	259.3	311.834	0.888014
GO:0048278_vesicle_docking	18	1	3.64879	-0.617129	292	206.766	259.3	311.834	0.888014
GO:0065002_intracellular_protein_transport_across_a_membrane	18	1	3.64879	-0.617129	292	206.766	259.3	311.834	0.888014
GO:0015992_proton_transport	62	2	2.11865	-0.61366	293	208.162	260.76	313.358	0.889966
GO:0006260_DNA_replication	165	4	1.5922	-0.613607	294	208.513	261.21	313.907	0.888469
GO:0007165_signal_transduction	2802	47	1.10167	-0.610198	295	208.86	261.72	314.58	0.887186
GO:0019538_protein_metabolic_process	2678	45	1.10363	-0.605256	296	209.647	262.54	315.433	0.886959
GO:0006818_hydrogen_transport	63	2	2.08502	-0.603691	298	210.267	263.25	316.233	0.883389
GO:0032446_protein_modification_by_small_protein_conjugation	63	2	2.08502	-0.603691	298	210.267	263.25	316.233	0.883389
GO:0044248_cellular_catabolic_process	452	9	1.30775	-0.599338	299	211.048	264.31	317.572	0.88398
GO:0000077_DNA_damage_checkpoint	19	1	3.45675	-0.596808	301	217.763	271.85	325.937	0.903156
GO:0006914_autophagy	19	1	3.45675	-0.596808	301	217.763	271.85	325.937	0.903156
GO:0006730_one-carbon_compound_metabolic_process	64	2	2.05244	-0.593938	302	218.904	273.07	327.236	0.904205
GO:0009967_positive_regulation_of_signal_transduction	115	3	1.71334	-0.592764	303	219.576	273.72	327.864	0.903366
GO:0048534_hemopoietic_or_lymphoid_organ_development	169	4	1.55451	-0.590527	304	220.148	274.29	328.432	0.90227
GO:0051649_establishment_of_cellular_localization	694	13	1.23028	-0.586789	305	220.279	274.42	328.561	0.899738
GO:0000375_RNA_splicing__via_transesterification_reactions	65	2	2.02087	-0.584396	309	222.297	276.81	331.323	0.895825
GO:0000377_RNA_splicing__via_transesterification_reactions_with_bulged_adenosine_as_nucleophile	65	2	2.02087	-0.584396	309	222.297	276.81	331.323	0.895825
GO:0000398_nuclear_mRNA_splicing__via_spliceosome	65	2	2.02087	-0.584396	309	222.297	276.81	331.323	0.895825
GO:0009152_purine_ribonucleotide_biosynthetic_process	65	2	2.02087	-0.584396	309	222.297	276.81	331.323	0.895825
GO:0007067_mitosis	171	4	1.53633	-0.57934	310	222.798	277.34	331.882	0.894645
GO:0030168_platelet_activation	20	1	3.28391	-0.577683	311	230.36	285.38	340.4	0.917621
GO:0044262_cellular_carbohydrate_metabolic_process	284	6	1.38757	-0.576748	312	230.547	285.53	340.513	0.91516
GO:0007010_cytoskeleton_organization_and_biogenesis	402	8	1.30703	-0.569346	314	231.953	287.06	342.167	0.914204
GO:0065009_regulation_of_a_molecular_function	402	8	1.30703	-0.569346	314	231.953	287.06	342.167	0.914204
GO:0000087_M_phase_of_mitotic_cell_cycle	173	4	1.51857	-0.56838	315	232.119	287.21	342.301	0.911778
GO:0006575_amino_acid_derivative_metabolic_process	67	2	1.96054	-0.565912	316	233.509	288.67	343.831	0.913513
GO:0009719_response_to_endogenous_stimulus	288	6	1.3683	-0.560065	317	233.98	289.12	344.26	0.91205
GO:0030595_leukocyte_chemotaxis	21	1	3.12753	-0.559637	318	240.911	296.48	352.049	0.932327
GO:0009150_purine_ribonucleotide_metabolic_process	68	2	1.93171	-0.556959	319	241.748	297.66	353.572	0.933103
GO:0008283_cell_proliferation	645	12	1.22192	-0.555918	320	241.889	297.92	353.951	0.931
GO:0001558_regulation_of_cell_growth	122	3	1.61504	-0.546226	321	244.738	300.93	357.122	0.937477
GO:0051641_cellular_localization	710	13	1.20256	-0.544432	322	244.761	300.97	357.179	0.934689
GO:0006284_base-excision_repair	22	1	2.98537	-0.542569	328	251.678	308.5	365.322	0.940549
GO:0006493_protein_amino_acid_O-linked_glycosylation	22	1	2.98537	-0.542569	328	251.678	308.5	365.322	0.940549
GO:0009069_serine_family_amino_acid_metabolic_process	22	1	2.98537	-0.542569	328	251.678	308.5	365.322	0.940549
GO:0016339_calcium-dependent_cell-cell_adhesion	22	1	2.98537	-0.542569	328	251.678	308.5	365.322	0.940549
GO:0031570_DNA_integrity_checkpoint	22	1	2.98537	-0.542569	328	251.678	308.5	365.322	0.940549
GO:0043407_negative_regulation_of_MAPK_activity	22	1	2.98537	-0.542569	328	251.678	308.5	365.322	0.940549
GO:0002520_immune_system_development	178	4	1.47591	-0.541939	329	251.857	308.75	365.643	0.93845
GO:0048514_blood_vessel_morphogenesis	123	3	1.60191	-0.539927	330	252.089	308.98	365.871	0.936303
GO:0006164_purine_nucleotide_biosynthetic_process	70	2	1.87652	-0.539602	332	252.877	309.9	366.923	0.933434
GO:0007519_striated_muscle_development	70	2	1.87652	-0.539602	332	252.877	309.9	366.923	0.933434
GO:0009165_nucleotide_biosynthetic_process	124	3	1.58899	-0.533712	333	253.477	310.64	367.803	0.932853
GO:0008632_apoptotic_program	71	2	1.85009	-0.531187	334	254.292	311.51	368.728	0.932665
GO:0048002_antigen_processing_and_presentation_of_peptide_antigen	23	1	2.85557	-0.526391	335	259.465	316.88	374.295	0.94591
GO:0009260_ribonucleotide_biosynthetic_process	73	2	1.7994	-0.514857	337	261.8	319.68	377.56	0.948605
GO:0046467_membrane_lipid_biosynthetic_process	73	2	1.7994	-0.514857	337	261.8	319.68	377.56	0.948605
GO:0000070_mitotic_sister_chromatid_segregation	24	1	2.73659	-0.511027	341	268.432	327.09	385.748	0.959208
GO:0006029_proteoglycan_metabolic_process	24	1	2.73659	-0.511027	341	268.432	327.09	385.748	0.959208
GO:0006664_glycolipid_metabolic_process	24	1	2.73659	-0.511027	341	268.432	327.09	385.748	0.959208
GO:0046879_hormone_secretion	24	1	2.73659	-0.511027	341	268.432	327.09	385.748	0.959208
GO:0006366_transcription_from_RNA_polymerase_II_promoter	541	10	1.21401	-0.50867	342	268.7	327.43	386.16	0.957398
GO:0006163_purine_nucleotide_metabolic_process	74	2	1.77509	-0.506934	343	270.163	329	387.837	0.959184
GO:0000278_mitotic_cell_cycle	243	5	1.3514	-0.506356	344	270.272	329.16	388.048	0.95686
GO:0006357_regulation_of_transcription_from_RNA_polymerase_II_promoter	362	7	1.27002	-0.503202	345	270.4	329.33	388.26	0.95458
GO:0031175_neurite_development	130	3	1.51565	-0.498083	346	272.351	331.53	390.709	0.958179
GO:0000819_sister_chromatid_segregation	25	1	2.62713	-0.496409	349	277.507	337.41	397.313	0.966791
GO:0030521_androgen_receptor_signaling_pathway	25	1	2.62713	-0.496409	349	277.507	337.41	397.313	0.966791
GO:0050900_leukocyte_migration	25	1	2.62713	-0.496409	349	277.507	337.41	397.313	0.966791
GO:0006119_oxidative_phosphorylation	76	2	1.72837	-0.491547	351	279.34	339.41	399.48	0.96698
GO:0030099_myeloid_cell_differentiation	76	2	1.72837	-0.491547	351	279.34	339.41	399.48	0.96698
GO:0051246_regulation_of_protein_metabolic_process	247	5	1.32952	-0.48996	352	279.768	339.85	399.932	0.965483
GO:0000165_MAPKKK_cascade	132	3	1.49269	-0.486809	353	280.072	340.13	400.188	0.963541
GO:0006383_transcription_from_RNA_polymerase_III_promoter	26	1	2.52608	-0.482478	356	285.131	345.92	406.709	0.971685
GO:0006672_ceramide_metabolic_process	26	1	2.52608	-0.482478	356	285.131	345.92	406.709	0.971685
GO:0019216_regulation_of_lipid_metabolic_process	26	1	2.52608	-0.482478	356	285.131	345.92	406.709	0.971685
GO:0006812_cation_transport	429	8	1.22477	-0.481516	357	285.452	346.25	407.048	0.969888
GO:0015698_inorganic_anion_transport	133	3	1.48146	-0.48128	358	285.926	346.9	407.874	0.968994
GO:0009259_ribonucleotide_metabolic_process	78	2	1.68406	-0.476746	360	287.309	348.66	410.011	0.9685
GO:0043405_regulation_of_MAPK_activity	78	2	1.68406	-0.476746	360	287.309	348.66	410.011	0.9685
GO:0006886_intracellular_protein_transport	310	6	1.27119	-0.476343	361	287.414	348.78	410.146	0.96615
GO:0008015_circulation	134	3	1.47041	-0.475821	363	288.408	349.81	411.212	0.963664
GO:0009100_glycoprotein_metabolic_process	134	3	1.47041	-0.475821	363	288.408	349.81	411.212	0.963664
GO:0006270_DNA_replication_initiation	27	1	2.43252	-0.469182	366	297.104	359.11	421.116	0.981175
GO:0006446_regulation_of_translational_initiation	27	1	2.43252	-0.469182	366	297.104	359.11	421.116	0.981175
GO:0006909_phagocytosis	27	1	2.43252	-0.469182	366	297.104	359.11	421.116	0.981175
GO:0015031_protein_transport	557	10	1.17914	-0.465704	367	297.615	359.93	422.245	0.980736
GO:0001568_blood_vessel_development	136	3	1.44878	-0.465108	368	297.887	360.2	422.513	0.978804
GO:0007018_microtubule-based_movement	80	2	1.64195	-0.462499	370	299.019	361.49	423.961	0.977
GO:0007586_digestion	80	2	1.64195	-0.462499	370	299.019	361.49	423.961	0.977
GO:0006953_acute-phase_response	28	1	2.34565	-0.456473	372	303.652	366.56	429.468	0.985376
GO:0015833_peptide_transport	28	1	2.34565	-0.456473	372	303.652	366.56	429.468	0.985376
GO:0001944_vasculature_development	138	3	1.42779	-0.454662	374	305.39	368.65	431.91	0.985695
GO:0048646_anatomical_structure_formation	138	3	1.42779	-0.454662	374	305.39	368.65	431.91	0.985695
GO:0016477_cell_migration	197	4	1.33357	-0.452707	375	305.712	369.04	432.368	0.984107
GO:0044267_cellular_protein_metabolic_process	2531	41	1.06393	-0.451432	376	305.8	369.28	432.76	0.982128
GO:0022618_protein-RNA_complex_assembly	82	2	1.60191	-0.448777	377	307.156	370.78	434.404	0.983501
GO:0006471_protein_amino_acid_ADP-ribosylation	29	1	2.26476	-0.444311	380	311.114	375.07	439.026	0.987026
GO:0045637_regulation_of_myeloid_cell_differentiation	29	1	2.26476	-0.444311	380	311.114	375.07	439.026	0.987026
GO:0046519_sphingoid_metabolic_process	29	1	2.26476	-0.444311	380	311.114	375.07	439.026	0.987026
GO:0045045_secretory_pathway	199	4	1.32016	-0.444249	381	311.411	375.42	439.429	0.985354
GO:0007242_intracellular_signaling_cascade	1194	20	1.10014	-0.443514	382	311.698	375.76	439.822	0.983665
GO:0007596_blood_coagulation	83	2	1.58261	-0.442105	383	312.169	376.37	440.571	0.982689
GO:0006732_coenzyme_metabolic_process	142	3	1.38757	-0.434538	384	315.065	379.27	443.475	0.987682
GO:0007610_behavior	262	5	1.2534	-0.433027	385	315.423	379.6	443.777	0.985974
GO:0000082_G1_S_transition_of_mitotic_cell_cycle	30	1	2.18927	-0.432657	389	320.269	384.61	448.951	0.988715
GO:0000245_spliceosome_assembly	30	1	2.18927	-0.432657	389	320.269	384.61	448.951	0.988715
GO:0006805_xenobiotic_metabolic_process	30	1	2.18927	-0.432657	389	320.269	384.61	448.951	0.988715
GO:0016197_endosome_transport	30	1	2.18927	-0.432657	389	320.269	384.61	448.951	0.988715
GO:0022403_cell_cycle_phase	263	5	1.24863	-0.429472	390	320.939	385.34	449.741	0.988051
GO:0050817_coagulation	85	2	1.54537	-0.429122	391	321.452	385.93	450.408	0.987033
GO:0006915_apoptosis	635	11	1.13773	-0.427209	392	321.851	386.34	450.829	0.985561
GO:0006511_ubiquitin-dependent_protein_catabolic_process	144	3	1.3683	-0.424845	393	322.601	387.2	451.799	0.985242
GO:0045934_negative_regulation_of_nucleobase__nucleoside__nucleotide_and_nucleic_acid_metabolic_process	265	5	1.23921	-0.422448	394	323.695	388.42	453.145	0.985838
GO:0006919_caspase_activation	31	1	2.11865	-0.421478	397	325.881	391.09	456.299	0.985113
GO:0019221_cytokine_and_chemokine_mediated_signaling_pathway	31	1	2.11865	-0.421478	397	325.881	391.09	456.299	0.985113
GO:0031327_negative_regulation_of_cellular_biosynthetic_process	31	1	2.11865	-0.421478	397	325.881	391.09	456.299	0.985113
GO:0019941_modification-dependent_protein_catabolic_process	145	3	1.35886	-0.420087	399	326.853	392.22	457.587	0.983008
GO:0043632_modification-dependent_macromolecule_catabolic_process	145	3	1.35886	-0.420087	399	326.853	392.22	457.587	0.983008
GO:0012501_programmed_cell_death	640	11	1.12884	-0.41595	400	327.859	393.25	458.641	0.983125
GO:0048666_neuron_development	146	3	1.34955	-0.415387	401	328.402	393.81	459.218	0.98207
GO:0051603_proteolysis_involved_in_cellular_protein_catabolic_process	147	3	1.34037	-0.410744	402	329.316	395.02	460.724	0.982637
GO:0009410_response_to_xenobiotic_stimulus	32	1	2.05244	-0.410743	404	331.917	397.64	463.363	0.984257
GO:0045765_regulation_of_angiogenesis	32	1	2.05244	-0.410743	404	331.917	397.64	463.363	0.984257
GO:0007599_hemostasis	88	2	1.49269	-0.410508	405	333.233	399.05	464.867	0.985309
GO:0006643_membrane_lipid_metabolic_process	148	3	1.33131	-0.406158	407	333.648	399.62	465.592	0.981867
GO:0044257_cellular_protein_catabolic_process	148	3	1.33131	-0.406158	407	333.648	399.62	465.592	0.981867
GO:0016049_cell_growth	149	3	1.32238	-0.401627	408	334.748	401	467.252	0.982843
GO:0007015_actin_filament_organization	33	1	1.99025	-0.400424	410	337.808	404.59	471.372	0.986805
GO:0044272_sulfur_compound_biosynthetic_process	33	1	1.99025	-0.400424	410	337.808	404.59	471.372	0.986805
GO:0016042_lipid_catabolic_process	90	2	1.45951	-0.398639	411	338.624	405.25	471.876	0.98601
GO:0006936_muscle_contraction	150	3	1.31356	-0.397151	413	339.149	405.88	472.611	0.98276
GO:0008361_regulation_of_cell_size	150	3	1.31356	-0.397151	413	339.149	405.88	472.611	0.98276
GO:0000279_M_phase	212	4	1.23921	-0.393076	414	339.499	406.23	472.961	0.981232
GO:0006690_icosanoid_metabolic_process	34	1	1.93171	-0.390496	416	343.71	410.67	477.63	0.987188
GO:0008624_induction_of_apoptosis_by_extracellular_signals	34	1	1.93171	-0.390496	416	343.71	410.67	477.63	0.987188
GO:0044260_cellular_macromolecule_metabolic_process	2581	41	1.04332	-0.390284	417	343.91	410.86	477.81	0.985276
GO:0040008_regulation_of_growth	153	3	1.28781	-0.384042	418	345.655	412.66	479.665	0.987225
GO:0006898_receptor-mediated_endocytosis	35	1	1.87652	-0.380936	420	349.504	416.81	484.116	0.992405
GO:0043280_positive_regulation_of_caspase_activity	35	1	1.87652	-0.380936	420	349.504	416.81	484.116	0.992405
GO:0045184_establishment_of_protein_localization	594	10	1.10569	-0.378286	421	350.218	417.64	485.062	0.992019
GO:0046903_secretion	279	5	1.17703	-0.376322	422	350.684	418.04	485.396	0.990616
GO:0006897_endocytosis	155	3	1.27119	-0.375561	424	351.587	418.91	486.233	0.987995
GO:0010324_membrane_invagination	155	3	1.27119	-0.375561	424	351.587	418.91	486.233	0.987995
GO:0051179_localization	2467	39	1.03828	-0.372223	425	352.026	419.39	486.754	0.9868
GO:0009890_negative_regulation_of_biosynthetic_process	36	1	1.82439	-0.371722	428	357.004	424.69	492.376	0.992266
GO:0030518_steroid_hormone_receptor_signaling_pathway	36	1	1.82439	-0.371722	428	357.004	424.69	492.376	0.992266
GO:0044242_cellular_lipid_catabolic_process	36	1	1.82439	-0.371722	428	357.004	424.69	492.376	0.992266
GO:0030097_hemopoiesis	157	3	1.255	-0.367281	429	358.488	426.24	493.992	0.993566
GO:0006461_protein_complex_assembly	220	4	1.19415	-0.364603	430	358.941	426.76	494.579	0.992465
GO:0007017_microtubule-based_process	158	3	1.24705	-0.363214	431	359.342	427.07	494.798	0.990882
GO:0044238_primary_metabolic_process	6134	95	1.01719	-0.363009	432	359.416	427.13	494.844	0.988727
GO:0006820_anion_transport	159	3	1.23921	-0.359195	433	364.73	432.63	500.53	0.999145
GO:0042221_response_to_chemical_stimulus	412	7	1.11589	-0.357986	434	364.857	432.76	500.663	0.997143
GO:0007005_mitochondrion_organization_and_biogenesis	38	1	1.72837	-0.354257	437	370.318	439.01	507.702	1.0046
GO:0018108_peptidyl-tyrosine_phosphorylation	38	1	1.72837	-0.354257	437	370.318	439.01	507.702	1.0046
GO:0030217_T_cell_differentiation	38	1	1.72837	-0.354257	437	370.318	439.01	507.702	1.0046
GO:0006811_ion_transport	670	11	1.0783	-0.353601	438	370.623	439.3	507.977	1.00297
GO:0031323_regulation_of_cellular_metabolic_process	2159	34	1.0343	-0.352983	439	370.675	439.36	508.045	1.00082
GO:0006629_lipid_metabolic_process	607	10	1.08201	-0.351163	440	371.099	439.75	508.401	0.999432
GO:0008610_lipid_biosynthetic_process	224	4	1.17282	-0.351154	441	371.208	439.88	508.552	0.99746
GO:0008016_regulation_of_heart_contraction	39	1	1.68406	-0.345972	444	375.957	444.92	513.883	1.00207
GO:0018212_peptidyl-tyrosine_modification	39	1	1.68406	-0.345972	444	375.957	444.92	513.883	1.00207
GO:0060047_heart_contraction	39	1	1.68406	-0.345972	444	375.957	444.92	513.883	1.00207
GO:0016043_cellular_component_organization_and_biogenesis	2103	33	1.03061	-0.342591	445	377.138	446.06	514.982	1.00238
GO:0030203_glycosaminoglycan_metabolic_process	40	1	1.64195	-0.337964	447	381.396	450.33	519.264	1.00745
GO:0030522_intracellular_receptor-mediated_signaling_pathway	40	1	1.64195	-0.337964	447	381.396	450.33	519.264	1.00745
GO:0008219_cell_death	680	11	1.06244	-0.334684	449	384.048	453.14	522.232	1.00922
GO:0016265_death	680	11	1.06244	-0.334684	449	384.048	453.14	522.232	1.00922
GO:0000079_regulation_of_cyclin-dependent_protein_kinase_activity	41	1	1.60191	-0.33022	451	387.557	456.85	526.143	1.01297
GO:0006022_aminoglycan_metabolic_process	41	1	1.60191	-0.33022	451	387.557	456.85	526.143	1.01297
GO:0030030_cell_projection_organization_and_biogenesis	167	3	1.17985	-0.328692	454	388.426	457.8	527.174	1.00837
GO:0032990_cell_part_morphogenesis	167	3	1.17985	-0.328692	454	388.426	457.8	527.174	1.00837
GO:0048858_cell_projection_morphogenesis	167	3	1.17985	-0.328692	454	388.426	457.8	527.174	1.00837
GO:0019222_regulation_of_metabolic_process	2246	35	1.02348	-0.32856	455	388.58	457.9	527.22	1.00637
GO:0045941_positive_regulation_of_transcription	233	4	1.12752	-0.322679	456	390.67	460.46	530.25	1.00978
GO:0051186_cofactor_metabolic_process	169	3	1.16589	-0.321501	457	391.516	461.44	531.364	1.00972
GO:0006725_aromatic_compound_metabolic_process	106	2	1.23921	-0.316976	459	392.606	462.57	532.534	1.00778
GO:0050878_regulation_of_body_fluids	106	2	1.23921	-0.316976	459	392.606	462.57	532.534	1.00778
GO:0008104_protein_localization	625	10	1.05085	-0.316397	460	392.736	462.73	532.724	1.00594
GO:0006413_translational_initiation	43	1	1.5274	-0.31547	464	395.174	465.52	535.866	1.00328
GO:0006469_negative_regulation_of_protein_kinase_activity	43	1	1.5274	-0.31547	464	395.174	465.52	535.866	1.00328
GO:0051028_mRNA_transport	43	1	1.5274	-0.31547	464	395.174	465.52	535.866	1.00328
GO:0051348_negative_regulation_of_transferase_activity	43	1	1.5274	-0.31547	464	395.174	465.52	535.866	1.00328
GO:0006401_RNA_catabolic_process	44	1	1.49269	-0.308441	467	400.336	470.88	541.424	1.00831
GO:0006865_amino_acid_transport	44	1	1.49269	-0.308441	467	400.336	470.88	541.424	1.00831
GO:0030198_extracellular_matrix_organization_and_biogenesis	44	1	1.49269	-0.308441	467	400.336	470.88	541.424	1.00831
GO:0031324_negative_regulation_of_cellular_metabolic_process	304	5	1.08023	-0.305761	468	401.127	471.91	542.693	1.00835
GO:0032940_secretion_by_cell	239	4	1.09922	-0.304982	469	401.579	472.39	543.201	1.00723
GO:0000122_negative_regulation_of_transcription_from_RNA_polymerase_II_promoter	110	2	1.19415	-0.299701	470	405.535	476.35	547.165	1.01351
GO:0006396_RNA_processing	372	6	1.05933	-0.299607	471	405.917	476.75	547.583	1.01221
GO:0045935_positive_regulation_of_nucleobase__nucleoside__nucleotide_and_nucleic_acid_metabolic_process	241	4	1.09009	-0.299299	472	406.323	477.13	547.937	1.01087
GO:0000902_cell_morphogenesis	373	6	1.05648	-0.297339	474	407.41	478.22	549.03	1.0089
GO:0032989_cellular_structure_morphogenesis	373	6	1.05648	-0.297339	474	407.41	478.22	549.03	1.0089
GO:0009887_organ_morphogenesis	308	5	1.0662	-0.295717	475	408.091	478.84	549.589	1.00808
GO:0043687_post-translational_protein_modification	1162	18	1.01739	-0.295577	476	408.133	478.96	549.787	1.00622
GO:0007409_axonogenesis	111	2	1.18339	-0.295551	477	408.359	479.24	550.121	1.0047
GO:0008033_tRNA_processing	46	1	1.42779	-0.295022	478	411.498	482.52	553.542	1.00946
GO:0016481_negative_regulation_of_transcription	244	4	1.07669	-0.290969	479	413.618	484.75	555.882	1.012
GO:0051239_regulation_of_multicellular_organismal_process	245	4	1.0723	-0.288244	480	416.436	487.68	558.924	1.016
GO:0050794_regulation_of_cellular_process	3406	52	1.00272	-0.284375	481	417.625	488.97	560.315	1.01657
GO:0009117_nucleotide_metabolic_process	181	3	1.08859	-0.281666	482	419.569	490.89	562.211	1.01844
GO:0048667_neuron_morphogenesis_during_differentiation	115	2	1.14223	-0.279587	484	420.901	492.22	563.539	1.01698
GO:0048812_neurite_morphogenesis	115	2	1.14223	-0.279587	484	420.901	492.22	563.539	1.01698
GO:0000187_activation_of_MAPK_activity	49	1	1.34037	-0.276352	485	424.311	496.21	568.109	1.02311
GO:0006470_protein_amino_acid_dephosphorylation	116	2	1.13238	-0.275749	486	425.044	496.93	568.816	1.02249
GO:0045893_positive_regulation_of_transcription__DNA-dependent	184	3	1.07084	-0.27253	487	425.799	497.79	569.781	1.02216
GO:0006665_sphingolipid_metabolic_process	50	1	1.31356	-0.270484	493	430.044	502.44	574.836	1.01915
GO:0007229_integrin-mediated_signaling_pathway	50	1	1.31356	-0.270484	493	430.044	502.44	574.836	1.01915
GO:0007498_mesoderm_development	50	1	1.31356	-0.270484	493	430.044	502.44	574.836	1.01915
GO:0050657_nucleic_acid_transport	50	1	1.31356	-0.270484	493	430.044	502.44	574.836	1.01915
GO:0050658_RNA_transport	50	1	1.31356	-0.270484	493	430.044	502.44	574.836	1.01915
GO:0051236_establishment_of_RNA_localization	50	1	1.31356	-0.270484	493	430.044	502.44	574.836	1.01915
GO:0006605_protein_targeting	185	3	1.06505	-0.269553	494	430.357	502.73	575.103	1.01767
GO:0007156_homophilic_cell_adhesion	118	2	1.11319	-0.268248	496	431.199	503.57	575.941	1.01526
GO:0015674_di-__tri-valent_inorganic_cation_transport	118	2	1.11319	-0.268248	496	431.199	503.57	575.941	1.01526
GO:0051301_cell_division	186	3	1.05933	-0.266609	497	431.894	504.14	576.386	1.01437
GO:0003001_generation_of_a_signal_involved_in_cell-cell_signaling	51	1	1.28781	-0.264782	499	434.208	506.66	579.112	1.01535
GO:0006403_RNA_localization	51	1	1.28781	-0.264782	499	434.208	506.66	579.112	1.01535
GO:0030029_actin_filament-based_process	187	3	1.05366	-0.263698	500	435.291	507.65	580.009	1.0153
GO:0006633_fatty_acid_biosynthetic_process	52	1	1.26304	-0.25924	501	439.007	511.34	583.673	1.02064
GO:0033036_macromolecule_localization	662	10	0.992117	-0.254154	502	440.086	512.45	584.814	1.02082
GO:0043406_positive_regulation_of_MAPK_activity	53	1	1.23921	-0.253849	503	443.923	516.4	588.877	1.02664
GO:0030182_neuron_differentiation	191	3	1.03159	-0.252376	505	444.828	517.49	590.152	1.02473
GO:0043066_negative_regulation_of_apoptosis	191	3	1.03159	-0.252376	505	444.828	517.49	590.152	1.02473
GO:0019882_antigen_processing_and_presentation	54	1	1.21626	-0.248606	507	447.413	520.23	593.047	1.02609
GO:0045596_negative_regulation_of_cell_differentiation	54	1	1.21626	-0.248606	507	447.413	520.23	593.047	1.02609
GO:0000904_cellular_morphogenesis_during_differentiation	124	2	1.05933	-0.24707	508	448.417	521.25	594.083	1.02608
GO:0043069_negative_regulation_of_programmed_cell_death	193	3	1.0209	-0.246902	509	448.94	521.8	594.66	1.02515
GO:0007254_JNK_cascade	56	1	1.17282	-0.238535	511	455.838	529.12	602.402	1.03546
GO:0015837_amine_transport	56	1	1.17282	-0.238535	511	455.838	529.12	602.402	1.03546
GO:0048513_organ_development	1010	15	0.975418	-0.236601	512	457.09	530.41	603.73	1.03596
GO:0006351_transcription__DNA-dependent	1880	28	0.978185	-0.23414	513	458.104	531.36	604.616	1.03579
GO:0007411_axon_guidance	57	1	1.15225	-0.233699	514	459.538	532.82	606.102	1.03662
GO:0043170_macromolecule_metabolic_process	5314	80	0.988757	-0.233001	515	459.702	532.97	606.238	1.03489
GO:0032774_RNA_biosynthetic_process	1883	28	0.976627	-0.231426	516	459.973	533.36	606.747	1.03364
GO:0051345_positive_regulation_of_hydrolase_activity	58	1	1.13238	-0.228988	517	462.66	536.22	609.78	1.03718
GO:0065003_macromolecular_complex_assembly	408	6	0.965855	-0.227241	518	463.623	537.31	610.997	1.03728
GO:0006457_protein_folding	201	3	0.980271	-0.226186	519	463.86	537.59	611.32	1.03582
GO:0006259_DNA_metabolic_process	614	9	0.962709	-0.225253	520	464.025	537.7	611.375	1.03404
GO:0016053_organic_acid_biosynthetic_process	59	1	1.11319	-0.224397	523	467.243	540.89	614.537	1.03421
GO:0031098_stress-activated_protein_kinase_signaling_pathway	59	1	1.11319	-0.224397	523	467.243	540.89	614.537	1.03421
GO:0046394_carboxylic_acid_biosynthetic_process	59	1	1.11319	-0.224397	523	467.243	540.89	614.537	1.03421
GO:0008152_metabolic_process	6707	101	0.98904	-0.221333	524	468.222	541.91	615.598	1.03418
GO:0015931_nucleobase__nucleoside__nucleotide_and_nucleic_acid_transport	60	1	1.09464	-0.219924	525	470.122	543.84	617.558	1.03589
GO:0006355_regulation_of_transcription__DNA-dependent	1831	27	0.968493	-0.218412	526	471.89	545.55	619.21	1.03717
GO:0009308_amine_metabolic_process	344	5	0.954624	-0.218319	527	472.005	545.68	619.355	1.03545
GO:0009058_biosynthetic_process	1094	16	0.960558	-0.217548	528	472.101	545.76	619.419	1.03364
GO:0015672_monovalent_inorganic_cation_transport	275	4	0.955319	-0.21712	529	472.651	546.37	620.089	1.03284
GO:0016311_dephosphorylation	134	2	0.980271	-0.215731	530	474.289	547.96	621.631	1.03389
GO:0050789_regulation_of_biological_process	3694	55	0.977883	-0.21555	531	474.353	548.06	621.767	1.03213
GO:0006519_amino_acid_and_derivative_metabolic_process	276	4	0.951857	-0.215069	532	474.554	548.26	621.966	1.03056
GO:0009892_negative_regulation_of_metabolic_process	347	5	0.946371	-0.212812	533	475.821	549.52	623.219	1.03099
GO:0006790_sulfur_metabolic_process	62	1	1.05933	-0.211312	536	477.643	551.57	625.497	1.02905
GO:0030098_lymphocyte_differentiation	62	1	1.05933	-0.211312	536	477.643	551.57	625.497	1.02905
GO:0046942_carboxylic_acid_transport	62	1	1.05933	-0.211312	536	477.643	551.57	625.497	1.02905
GO:0048699_generation_of_neurons	209	3	0.942749	-0.207222	537	478.697	552.83	626.963	1.02948
GO:0015849_organic_acid_transport	63	1	1.04251	-0.207165	538	480.827	554.94	629.053	1.03149
GO:0051093_negative_regulation_of_developmental_process	64	1	1.02622	-0.203119	539	484.462	558.62	632.778	1.0364
GO:0044255_cellular_lipid_metabolic_process	492	7	0.934445	-0.202951	540	484.474	558.72	632.966	1.03467
GO:0043086_negative_regulation_of_enzyme_activity	65	1	1.01043	-0.199172	542	489.355	563.79	638.225	1.0402
GO:0051128_regulation_of_cellular_component_organization_and_biogenesis	65	1	1.01043	-0.199172	542	489.355	563.79	638.225	1.0402
GO:0044237_cellular_metabolic_process	6155	92	0.981704	-0.198309	543	489.808	564.28	638.752	1.03919
GO:0030001_metal_ion_transport	356	5	0.922446	-0.197059	544	490.056	564.6	639.144	1.03787
GO:0006813_potassium_ion_transport	142	2	0.925045	-0.193753	545	492.24	566.73	641.22	1.03987
GO:0007160_cell-matrix_adhesion	67	1	0.980271	-0.191559	546	496.019	570.38	644.741	1.04465
GO:0019219_regulation_of_nucleobase__nucleoside__nucleotide_and_nucleic_acid_metabolic_process	1998	29	0.953287	-0.191403	547	496.217	570.56	644.903	1.04307
GO:0006631_fatty_acid_metabolic_process	143	2	0.918576	-0.191179	549	496.884	571.25	645.616	1.04053
GO:0022613_ribonucleoprotein_complex_biogenesis_and_assembly	143	2	0.918576	-0.191179	549	496.884	571.25	645.616	1.04053
GO:0030003_cation_homeostasis	145	2	0.905906	-0.186139	550	500.369	574.81	649.251	1.04511
GO:0007267_cell-cell_signaling	575	8	0.913783	-0.184505	551	500.565	575.01	649.455	1.04357
GO:0043062_extracellular_structure_organization_and_biogenesis	69	1	0.951857	-0.184301	552	502.815	577.38	651.945	1.04598
GO:0040007_growth	220	3	0.895611	-0.183719	553	503.616	578.27	652.924	1.0457
GO:0022607_cellular_component_assembly	437	6	0.90176	-0.180991	554	504.462	579.15	653.838	1.0454
GO:0031589_cell-substrate_adhesion	70	1	0.938259	-0.180798	555	506.06	580.71	655.36	1.04632
GO:0048731_system_development	1404	20	0.935586	-0.180261	556	506.192	580.81	655.428	1.04462
GO:0022008_neurogenesis	222	3	0.887543	-0.17974	557	506.708	581.31	655.912	1.04364
GO:0006793_phosphorus_metabolic_process	789	11	0.915665	-0.178269	559	508.067	582.62	657.173	1.04225
GO:0006796_phosphate_metabolic_process	789	11	0.915665	-0.178269	559	508.067	582.62	657.173	1.04225
GO:0051336_regulation_of_hydrolase_activity	149	2	0.881586	-0.176477	560	510.132	584.69	659.248	1.04409
GO:0016337_cell-cell_adhesion	226	3	0.871834	-0.172037	562	512.648	587.32	661.992	1.04505
GO:0019725_cell_homeostasis	226	3	0.871834	-0.172037	562	512.648	587.32	661.992	1.04505
GO:0006807_nitrogen_compound_metabolic_process	372	5	0.882771	-0.171699	563	512.971	587.63	662.289	1.04375
GO:0006606_protein_import_into_nucleus	73	1	0.899701	-0.170765	564	514.759	589.49	664.221	1.0452
GO:0006916_anti-apoptosis	152	2	0.864186	-0.169579	565	515.186	590.01	664.834	1.04426
GO:0006887_exocytosis	74	1	0.887543	-0.167571	568	517.35	592.35	667.35	1.04287
GO:0009314_response_to_radiation	74	1	0.887543	-0.167571	568	517.35	592.35	667.35	1.04287
GO:0051329_interphase_of_mitotic_cell_cycle	74	1	0.887543	-0.167571	568	517.35	592.35	667.35	1.04287
GO:0006873_cell_ion_homeostasis	153	2	0.858538	-0.167343	569	518.009	593.13	668.251	1.04241
GO:0008202_steroid_metabolic_process	154	2	0.852963	-0.165138	570	519.232	594.33	669.428	1.04268
GO:0051170_nuclear_import	75	1	0.875709	-0.164449	572	521.174	596.13	671.086	1.04218
GO:0051325_interphase	75	1	0.875709	-0.164449	572	521.174	596.13	671.086	1.04218
GO:0007188_G-protein_signaling__coupled_to_cAMP_nucleotide_second_messenger	76	1	0.864186	-0.161395	573	525.137	599.97	674.803	1.04707
GO:0009987_cellular_process	9710	146	0.98754	-0.156166	574	527.517	602.2	676.883	1.04913
GO:0042127_regulation_of_cell_proliferation	384	5	0.855184	-0.154702	575	529.279	604.05	678.821	1.05052
GO:0019933_cAMP-mediated_signaling	79	1	0.831369	-0.152632	576	532.543	607.36	682.177	1.05444
GO:0065007_biological_regulation	4004	58	0.951382	-0.149642	577	534.846	609.58	684.314	1.05646
GO:0006139_nucleobase__nucleoside__nucleotide_and_nucleic_acid_metabolic_process	3004	43	0.940133	-0.148901	578	535.35	610.11	684.87	1.05555
GO:0006412_translation	391	5	0.839874	-0.145519	579	539.207	613.68	688.153	1.0599
GO:0048015_phosphoinositide-mediated_signaling	82	1	0.800953	-0.144426	580	542.795	617.05	691.305	1.06388
GO:0045892_negative_regulation_of_transcription__DNA-dependent	165	2	0.796099	-0.142791	581	543.944	618.11	692.276	1.06387
GO:0006464_protein_modification_process	1387	19	0.899701	-0.140384	582	545.666	619.84	694.014	1.06502
GO:0006399_tRNA_metabolic_process	84	1	0.781883	-0.139242	583	547.746	621.86	695.974	1.06665
GO:0050801_ion_homeostasis	169	2	0.777256	-0.135465	584	551.182	624.94	698.698	1.0701
GO:0045449_regulation_of_transcription	1947	27	0.910791	-0.134129	585	552.435	626.14	699.845	1.07032
GO:0018193_peptidyl-amino_acid_modification	87	1	0.754921	-0.131866	586	554.139	627.75	701.361	1.07125
GO:0006996_organelle_organization_and_biogenesis	909	12	0.867038	-0.131681	587	554.227	627.86	701.493	1.06961
GO:0017038_protein_import	88	1	0.746343	-0.129508	588	556.559	630.24	703.921	1.07184
GO:0016070_RNA_metabolic_process	2297	32	0.914977	-0.129209	589	557.274	630.9	704.526	1.07114
GO:0006350_transcription	2025	28	0.908142	-0.128599	590	557.426	631.04	704.654	1.06956
GO:0030036_actin_cytoskeleton_organization_and_biogenesis	174	2	0.754921	-0.126848	591	559.061	632.61	706.159	1.07041
GO:0048468_cell_development	988	13	0.864186	-0.125409	592	559.62	633.18	706.74	1.06956
GO:0065008_regulation_of_biological_quality	485	6	0.812513	-0.122848	593	562.685	636.12	709.555	1.07272
GO:0006810_transport	2105	29	0.90483	-0.122259	594	563.626	636.93	710.234	1.07227
GO:0045786_negative_regulation_of_progression_through_cell_cycle	177	2	0.742126	-0.12195	595	564.155	637.49	710.825	1.07141
GO:0016310_phosphorylation	640	8	0.820977	-0.116013	596	566.758	640.05	713.342	1.07391
GO:0042110_T_cell_activation	95	1	0.691349	-0.114295	597	568.63	641.79	714.95	1.07502
GO:0008285_negative_regulation_of_cell_proliferation	183	2	0.717794	-0.112726	598	569.193	642.36	715.527	1.07418
GO:0043412_biopolymer_modification	1435	19	0.869606	-0.109799	599	571.033	644.05	717.067	1.07521
GO:0045944_positive_regulation_of_transcription_from_RNA_polymerase_II_promoter	102	1	0.643904	-0.101074	600	578.817	651.47	724.123	1.08578
GO:0019752_carboxylic_acid_metabolic_process	433	5	0.758408	-0.100165	601	579.875	652.59	725.305	1.08584
GO:0008284_positive_regulation_of_cell_proliferation	193	2	0.680603	-0.098899	602	581.742	654.43	727.118	1.08709
GO:0006082_organic_acid_metabolic_process	435	5	0.754921	-0.098371	603	582.28	654.93	727.58	1.08612
GO:0032787_monocarboxylic_acid_metabolic_process	195	2	0.673622	-0.096347	604	583.659	656.18	728.701	1.08639
GO:0006486_protein_amino_acid_glycosylation	105	1	0.625506	-0.095939	605	583.935	656.53	729.125	1.08517
GO:0048878_chemical_homeostasis	197	2	0.666783	-0.093861	606	585.79	658.32	730.85	1.08634
GO:0051234_establishment_of_localization	2166	29	0.879347	-0.092889	607	586.134	658.76	731.386	1.08527
GO:0016055_Wnt_receptor_signaling_pathway	107	1	0.613815	-0.092677	609	587.126	659.73	732.334	1.0833
GO:0043413_biopolymer_glycosylation	107	1	0.613815	-0.092677	609	587.126	659.73	732.334	1.0833
GO:0007187_G-protein_signaling__coupled_to_cyclic_nucleotide_second_messenger	109	1	0.602552	-0.089537	610	589.39	662.08	734.77	1.08538
GO:0048856_anatomical_structure_development	1694	22	0.852963	-0.085586	611	592.948	665.32	737.692	1.0889
GO:0007605_sensory_perception_of_sound	112	1	0.586412	-0.085044	613	593.917	666.27	738.623	1.0869
GO:0051169_nuclear_transport	112	1	0.586412	-0.085044	613	593.917	666.27	738.623	1.0869
GO:0019932_second-messenger-mediated_signaling	205	2	0.640763	-0.084547	614	594.641	667.03	739.419	1.08637
GO:0009101_glycoprotein_biosynthetic_process	113	1	0.581223	-0.083602	616	595.963	668.32	740.677	1.08493
GO:0050954_sensory_perception_of_mechanical_stimulus	113	1	0.581223	-0.083602	616	595.963	668.32	740.677	1.08493
GO:0019935_cyclic-nucleotide-mediated_signaling	114	1	0.576124	-0.082187	617	597.05	669.32	741.59	1.0848
GO:0006468_protein_amino_acid_phosphorylation	534	6	0.737957	-0.08145	618	597.195	669.44	741.685	1.08324
GO:0048523_negative_regulation_of_cellular_process	913	11	0.791303	-0.080569	619	598.393	670.5	742.607	1.0832
GO:0045595_regulation_of_cell_differentiation	120	1	0.547318	-0.074224	620	602.62	674.16	745.7	1.08736
GO:0006913_nucleocytoplasmic_transport	122	1	0.538346	-0.071759	621	604.942	676.29	747.638	1.08903
GO:0042592_homeostatic_process	306	3	0.643904	-0.070938	622	605.397	676.68	747.963	1.08791
GO:0030154_cell_differentiation	1447	18	0.817005	-0.069593	624	606.469	677.63	748.791	1.08595
GO:0048869_cellular_developmental_process	1447	18	0.817005	-0.069593	624	606.469	677.63	748.791	1.08595
GO:0009653_anatomical_structure_morphogenesis	863	10	0.761045	-0.06785	625	608.859	679.57	750.281	1.08731
GO:0006520_amino_acid_metabolic_process	223	2	0.589042	-0.066832	626	610.629	681.13	751.631	1.08807
GO:0009628_response_to_abiotic_stimulus	127	1	0.517151	-0.065974	627	611.675	682.11	752.545	1.0879
GO:0048519_negative_regulation_of_biological_process	949	11	0.761285	-0.062889	628	613.774	683.88	753.986	1.08898
GO:0009966_regulation_of_signal_transduction	407	4	0.645486	-0.059431	629	617.64	687.11	756.58	1.09238
GO:0043283_biopolymer_metabolic_process	4026	54	0.880929	-0.048312	630	628.814	697.06	765.306	1.10644
GO:0007169_transmembrane_receptor_protein_tyrosine_kinase_signaling_pathway	155	1	0.42373	-0.041543	631	637.836	704.66	771.484	1.11674
GO:0009059_macromolecule_biosynthetic_process	615	6	0.640763	-0.039791	632	639.417	706.07	772.723	1.1172
GO:0006091_generation_of_precursor_metabolites_and_energy	446	4	0.589042	-0.039684	633	639.526	706.16	772.794	1.11558
GO:0051056_regulation_of_small_GTPase_mediated_signal_transduction	161	1	0.407939	-0.037675	634	641.316	707.68	774.044	1.11621
GO:0007155_cell_adhesion	630	6	0.625506	-0.034665	636	644.794	710.59	776.386	1.11728
GO:0022610_biological_adhesion	630	6	0.625506	-0.034665	636	644.794	710.59	776.386	1.11728
GO:0009888_tissue_development	277	2	0.474211	-0.032899	637	648.271	713.62	778.969	1.12028
GO:0007275_multicellular_organismal_development	1875	22	0.770624	-0.031048	638	649.46	714.55	779.64	1.11998
GO:0032502_developmental_process	2636	32	0.797307	-0.024869	639	654.965	719.07	783.175	1.1253
GO:0007601_visual_perception	188	1	0.349352	-0.024365	641	656.157	720.13	784.103	1.12345
GO:0050953_sensory_perception_of_light_stimulus	188	1	0.349352	-0.024365	641	656.157	720.13	784.103	1.12345
GO:0050793_regulation_of_developmental_process	191	1	0.343865	-0.02322	642	657.883	721.52	785.157	1.12386
GO:0007417_central_nervous_system_development	193	1	0.340301	-0.022488	643	659.263	722.54	785.817	1.1237
GO:0001501_skeletal_development	195	1	0.336811	-0.021779	644	660.452	723.56	786.668	1.12354
GO:0007399_nervous_system_development	601	5	0.546407	-0.019878	645	662.309	725.03	787.751	1.12408
GO:0007167_enzyme_linked_receptor_protein_signaling_pathway	231	1	0.284321	-0.01227	646	669.476	731.07	792.664	1.13169
GO:0007264_small_GTPase_mediated_signal_transduction	366	2	0.358897	-0.009988	647	671.235	732.52	793.805	1.13218
GO:0032501_multicellular_organismal_process	2853	32	0.736664	-0.006639	648	674.704	735.19	795.676	1.13455
GO:0007166_cell_surface_receptor_linked_signal_transduction	1266	11	0.570663	-0.004955	649	676.376	736.41	796.444	1.13468
GO:0006118_electron_transport	303	1	0.21676	-0.003921	650	677.422	737.14	796.858	1.13406
GO:0007001_chromosome_organization_and_biogenesis_(sensu_Eukaryota)	312	1	0.210507	-0.0034	651	678.263	737.71	797.157	1.13319
GO:0007600_sensory_perception	447	2	0.293862	-0.003269	652	678.388	737.82	797.252	1.13163
GO:0051276_chromosome_organization_and_biogenesis	325	1	0.202087	-0.002767	653	678.791	738.07	797.349	1.13028
GO:0007186_G-protein_coupled_receptor_protein_signaling_pathway	683	3	0.288484	-0.00066	654	681.399	739.71	798.021	1.13105
GO:0050877_neurological_process	709	2	0.18527	-7.3e-05	655	681.927	740.05	798.173	1.12985
GO:0000045_autophagic_vacuole_formation	7	0	0	0	774	802.324	858.32	914.316	1.10894
GO:0000050_urea_cycle	7	0	0	0	774	802.324	858.32	914.316	1.10894
GO:0000578_embryonic_axis_specification	7	0	0	0	774	802.324	858.32	914.316	1.10894
GO:0000724_double-strand_break_repair_via_homologous_recombination	7	0	0	0	774	802.324	858.32	914.316	1.10894
GO:0000725_recombinational_repair	7	0	0	0	774	802.324	858.32	914.316	1.10894
GO:0000726_non-recombinational_repair	7	0	0	0	774	802.324	858.32	914.316	1.10894
GO:0001578_microtubule_bundle_formation	7	0	0	0	774	802.324	858.32	914.316	1.10894
GO:0001659_thermoregulation	7	0	0	0	774	802.324	858.32	914.316	1.10894
GO:0001754_eye_photoreceptor_cell_differentiation	7	0	0	0	774	802.324	858.32	914.316	1.10894
GO:0001936_regulation_of_endothelial_cell_proliferation	7	0	0	0	774	802.324	858.32	914.316	1.10894
GO:0002367_cytokine_production_during_immune_response	7	0	0	0	774	802.324	858.32	914.316	1.10894
GO:0002444_myeloid_leukocyte_mediated_immunity	7	0	0	0	774	802.324	858.32	914.316	1.10894
GO:0002700_regulation_of_production_of_molecular_mediator_of_immune_response	7	0	0	0	774	802.324	858.32	914.316	1.10894
GO:0002705_positive_regulation_of_leukocyte_mediated_immunity	7	0	0	0	774	802.324	858.32	914.316	1.10894
GO:0002708_positive_regulation_of_lymphocyte_mediated_immunity	7	0	0	0	774	802.324	858.32	914.316	1.10894
GO:0002718_regulation_of_cytokine_production_during_immune_response	7	0	0	0	774	802.324	858.32	914.316	1.10894
GO:0002821_positive_regulation_of_adaptive_immune_response	7	0	0	0	774	802.324	858.32	914.316	1.10894
GO:0002824_positive_regulation_of_adaptive_immune_response_based_on_somatic_recombination_of_immune_receptors_built_from_immunoglobulin_superfamily_domains	7	0	0	0	774	802.324	858.32	914.316	1.10894
GO:0006012_galactose_metabolic_process	7	0	0	0	774	802.324	858.32	914.316	1.10894
GO:0006032_chitin_catabolic_process	7	0	0	0	774	802.324	858.32	914.316	1.10894
GO:0006046_N-acetylglucosamine_catabolic_process	7	0	0	0	774	802.324	858.32	914.316	1.10894
GO:0006072_glycerol-3-phosphate_metabolic_process	7	0	0	0	774	802.324	858.32	914.316	1.10894
GO:0006109_regulation_of_carbohydrate_metabolic_process	7	0	0	0	774	802.324	858.32	914.316	1.10894
GO:0006144_purine_base_metabolic_process	7	0	0	0	774	802.324	858.32	914.316	1.10894
GO:0006213_pyrimidine_nucleoside_metabolic_process	7	0	0	0	774	802.324	858.32	914.316	1.10894
GO:0006303_double-strand_break_repair_via_nonhomologous_end_joining	7	0	0	0	774	802.324	858.32	914.316	1.10894
GO:0006353_transcription_termination	7	0	0	0	774	802.324	858.32	914.316	1.10894
GO:0006365_35S_primary_transcript_processing	7	0	0	0	774	802.324	858.32	914.316	1.10894
GO:0006465_signal_peptide_processing	7	0	0	0	774	802.324	858.32	914.316	1.10894
GO:0006491_N-glycan_processing	7	0	0	0	774	802.324	858.32	914.316	1.10894
GO:0006510_ATP-dependent_proteolysis	7	0	0	0	774	802.324	858.32	914.316	1.10894
GO:0006527_arginine_catabolic_process	7	0	0	0	774	802.324	858.32	914.316	1.10894
GO:0006560_proline_metabolic_process	7	0	0	0	774	802.324	858.32	914.316	1.10894
GO:0006582_melanin_metabolic_process	7	0	0	0	774	802.324	858.32	914.316	1.10894
GO:0006596_polyamine_biosynthetic_process	7	0	0	0	774	802.324	858.32	914.316	1.10894
GO:0006703_estrogen_biosynthetic_process	7	0	0	0	774	802.324	858.32	914.316	1.10894
GO:0006707_cholesterol_catabolic_process	7	0	0	0	774	802.324	858.32	914.316	1.10894
GO:0006929_substrate-bound_cell_migration	7	0	0	0	774	802.324	858.32	914.316	1.10894
GO:0007007_inner_mitochondrial_membrane_organization_and_biogenesis	7	0	0	0	774	802.324	858.32	914.316	1.10894
GO:0007021_tubulin_folding	7	0	0	0	774	802.324	858.32	914.316	1.10894
GO:0007185_transmembrane_receptor_protein_tyrosine_phosphatase_signaling_pathway	7	0	0	0	774	802.324	858.32	914.316	1.10894
GO:0007342_fusion_of_sperm_to_egg_plasma_membrane	7	0	0	0	774	802.324	858.32	914.316	1.10894
GO:0007350_blastoderm_segmentation	7	0	0	0	774	802.324	858.32	914.316	1.10894
GO:0007351_tripartite_regional_subdivision	7	0	0	0	774	802.324	858.32	914.316	1.10894
GO:0007516_hemocyte_development	7	0	0	0	774	802.324	858.32	914.316	1.10894
GO:0007528_neuromuscular_junction_development	7	0	0	0	774	802.324	858.32	914.316	1.10894
GO:0007638_mechanosensory_behavior	7	0	0	0	774	802.324	858.32	914.316	1.10894
GO:0008595_determination_of_anterior_posterior_axis__embryo	7	0	0	0	774	802.324	858.32	914.316	1.10894
GO:0008635_caspase_activation_via_cytochrome_c	7	0	0	0	774	802.324	858.32	914.316	1.10894
GO:0009103_lipopolysaccharide_biosynthetic_process	7	0	0	0	774	802.324	858.32	914.316	1.10894
GO:0009251_glucan_catabolic_process	7	0	0	0	774	802.324	858.32	914.316	1.10894
GO:0009267_cellular_response_to_starvation	7	0	0	0	774	802.324	858.32	914.316	1.10894
GO:0010003_gastrulation_(sensu_Mammalia)	7	0	0	0	774	802.324	858.32	914.316	1.10894
GO:0015012_heparan_sulfate_proteoglycan_biosynthetic_process	7	0	0	0	774	802.324	858.32	914.316	1.10894
GO:0015695_organic_cation_transport	7	0	0	0	774	802.324	858.32	914.316	1.10894
GO:0015918_sterol_transport	7	0	0	0	774	802.324	858.32	914.316	1.10894
GO:0016127_sterol_catabolic_process	7	0	0	0	774	802.324	858.32	914.316	1.10894
GO:0018196_peptidyl-asparagine_modification	7	0	0	0	774	802.324	858.32	914.316	1.10894
GO:0018202_peptidyl-histidine_modification	7	0	0	0	774	802.324	858.32	914.316	1.10894
GO:0018279_protein_amino_acid_N-linked_glycosylation_via_asparagine	7	0	0	0	774	802.324	858.32	914.316	1.10894
GO:0019229_regulation_of_vasoconstriction	7	0	0	0	774	802.324	858.32	914.316	1.10894
GO:0019627_urea_metabolic_process	7	0	0	0	774	802.324	858.32	914.316	1.10894
GO:0022407_regulation_of_cell-cell_adhesion	7	0	0	0	774	802.324	858.32	914.316	1.10894
GO:0030010_establishment_of_cell_polarity	7	0	0	0	774	802.324	858.32	914.316	1.10894
GO:0030032_lamellipodium_biogenesis	7	0	0	0	774	802.324	858.32	914.316	1.10894
GO:0030174_regulation_of_DNA_replication_initiation	7	0	0	0	774	802.324	858.32	914.316	1.10894
GO:0030279_negative_regulation_of_ossification	7	0	0	0	774	802.324	858.32	914.316	1.10894
GO:0030301_cholesterol_transport	7	0	0	0	774	802.324	858.32	914.316	1.10894
GO:0030307_positive_regulation_of_cell_growth	7	0	0	0	774	802.324	858.32	914.316	1.10894
GO:0030838_positive_regulation_of_actin_filament_polymerization	7	0	0	0	774	802.324	858.32	914.316	1.10894
GO:0031344_regulation_of_cell_projection_organization_and_biogenesis	7	0	0	0	774	802.324	858.32	914.316	1.10894
GO:0031577_spindle_checkpoint	7	0	0	0	774	802.324	858.32	914.316	1.10894
GO:0031668_cellular_response_to_extracellular_stimulus	7	0	0	0	774	802.324	858.32	914.316	1.10894
GO:0031669_cellular_response_to_nutrient_levels	7	0	0	0	774	802.324	858.32	914.316	1.10894
GO:0032602_chemokine_production	7	0	0	0	774	802.324	858.32	914.316	1.10894
GO:0032606_interferon_type_I_production	7	0	0	0	774	802.324	858.32	914.316	1.10894
GO:0035088_establishment_and_or_maintenance_of_apical_basal_cell_polarity	7	0	0	0	774	802.324	858.32	914.316	1.10894
GO:0035272_exocrine_system_development	7	0	0	0	774	802.324	858.32	914.316	1.10894
GO:0042033_chemokine_biosynthetic_process	7	0	0	0	774	802.324	858.32	914.316	1.10894
GO:0042135_neurotransmitter_catabolic_process	7	0	0	0	774	802.324	858.32	914.316	1.10894
GO:0042177_negative_regulation_of_protein_catabolic_process	7	0	0	0	774	802.324	858.32	914.316	1.10894
GO:0042278_purine_nucleoside_metabolic_process	7	0	0	0	774	802.324	858.32	914.316	1.10894
GO:0042307_positive_regulation_of_protein_import_into_nucleus	7	0	0	0	774	802.324	858.32	914.316	1.10894
GO:0042423_catecholamine_biosynthetic_process	7	0	0	0	774	802.324	858.32	914.316	1.10894
GO:0042438_melanin_biosynthetic_process	7	0	0	0	774	802.324	858.32	914.316	1.10894
GO:0042461_photoreceptor_cell_development	7	0	0	0	774	802.324	858.32	914.316	1.10894
GO:0042531_positive_regulation_of_tyrosine_phosphorylation_of_STAT_protein	7	0	0	0	774	802.324	858.32	914.316	1.10894
GO:0042993_positive_regulation_of_transcription_factor_import_into_nucleus	7	0	0	0	774	802.324	858.32	914.316	1.10894
GO:0043010_camera-type_eye_development	7	0	0	0	774	802.324	858.32	914.316	1.10894
GO:0043574_peroxisomal_transport	7	0	0	0	774	802.324	858.32	914.316	1.10894
GO:0043603_amide_metabolic_process	7	0	0	0	774	802.324	858.32	914.316	1.10894
GO:0045026_plasma_membrane_fusion	7	0	0	0	774	802.324	858.32	914.316	1.10894
GO:0045176_apical_protein_localization	7	0	0	0	774	802.324	858.32	914.316	1.10894
GO:0045351_interferon_type_I_biosynthetic_process	7	0	0	0	774	802.324	858.32	914.316	1.10894
GO:0045604_regulation_of_epidermal_cell_differentiation	7	0	0	0	774	802.324	858.32	914.316	1.10894
GO:0045622_regulation_of_T-helper_cell_differentiation	7	0	0	0	774	802.324	858.32	914.316	1.10894
GO:0045793_positive_regulation_of_cell_size	7	0	0	0	774	802.324	858.32	914.316	1.10894
GO:0045830_positive_regulation_of_isotype_switching	7	0	0	0	774	802.324	858.32	914.316	1.10894
GO:0046128_purine_ribonucleoside_metabolic_process	7	0	0	0	774	802.324	858.32	914.316	1.10894
GO:0046339_diacylglycerol_metabolic_process	7	0	0	0	774	802.324	858.32	914.316	1.10894
GO:0046427_positive_regulation_of_JAK-STAT_cascade	7	0	0	0	774	802.324	858.32	914.316	1.10894
GO:0046847_filopodium_formation	7	0	0	0	774	802.324	858.32	914.316	1.10894
GO:0048562_embryonic_organ_morphogenesis	7	0	0	0	774	802.324	858.32	914.316	1.10894
GO:0048659_smooth_muscle_cell_proliferation	7	0	0	0	774	802.324	858.32	914.316	1.10894
GO:0048706_embryonic_skeletal_development	7	0	0	0	774	802.324	858.32	914.316	1.10894
GO:0048709_oligodendrocyte_differentiation	7	0	0	0	774	802.324	858.32	914.316	1.10894
GO:0050702_interleukin-1_beta_secretion	7	0	0	0	774	802.324	858.32	914.316	1.10894
GO:0050706_regulation_of_interleukin-1_beta_secretion	7	0	0	0	774	802.324	858.32	914.316	1.10894
GO:0050718_positive_regulation_of_interleukin-1_beta_secretion	7	0	0	0	774	802.324	858.32	914.316	1.10894
GO:0050755_chemokine_metabolic_process	7	0	0	0	774	802.324	858.32	914.316	1.10894
GO:0050771_negative_regulation_of_axonogenesis	7	0	0	0	774	802.324	858.32	914.316	1.10894
GO:0050796_regulation_of_insulin_secretion	7	0	0	0	774	802.324	858.32	914.316	1.10894
GO:0050856_regulation_of_T_cell_receptor_signaling_pathway	7	0	0	0	774	802.324	858.32	914.316	1.10894
GO:0050913_sensory_perception_of_bitter_taste	7	0	0	0	774	802.324	858.32	914.316	1.10894
GO:0051085_chaperone_cofactor-dependent_protein_folding	7	0	0	0	774	802.324	858.32	914.316	1.10894
GO:0051130_positive_regulation_of_cell_organization_and_biogenesis	7	0	0	0	774	802.324	858.32	914.316	1.10894
GO:0051145_smooth_muscle_cell_differentiation	7	0	0	0	774	802.324	858.32	914.316	1.10894
GO:0051289_protein_homotetramerization	7	0	0	0	774	802.324	858.32	914.316	1.10894
GO:0051341_regulation_of_oxidoreductase_activity	7	0	0	0	774	802.324	858.32	914.316	1.10894
GO:0000186_activation_of_MAPKK_activity	8	0	0	0	871	903.529	957.68	1011.83	1.09952
GO:0000387_spliceosomal_snRNP_biogenesis	8	0	0	0	871	903.529	957.68	1011.83	1.09952
GO:0001573_ganglioside_metabolic_process	8	0	0	0	871	903.529	957.68	1011.83	1.09952
GO:0001658_ureteric_bud_branching	8	0	0	0	871	903.529	957.68	1011.83	1.09952
GO:0001710_mesodermal_cell_fate_commitment	8	0	0	0	871	903.529	957.68	1011.83	1.09952
GO:0001935_endothelial_cell_proliferation	8	0	0	0	871	903.529	957.68	1011.83	1.09952
GO:0001947_heart_looping	8	0	0	0	871	903.529	957.68	1011.83	1.09952
GO:0001990_regulation_of_blood_pressure_by_hormones	8	0	0	0	871	903.529	957.68	1011.83	1.09952
GO:0002683_negative_regulation_of_immune_system_process	8	0	0	0	871	903.529	957.68	1011.83	1.09952
GO:0002699_positive_regulation_of_immune_effector_process	8	0	0	0	871	903.529	957.68	1011.83	1.09952
GO:0003007_heart_morphogenesis	8	0	0	0	871	903.529	957.68	1011.83	1.09952
GO:0005513_detection_of_calcium_ion	8	0	0	0	871	903.529	957.68	1011.83	1.09952
GO:0006030_chitin_metabolic_process	8	0	0	0	871	903.529	957.68	1011.83	1.09952
GO:0006043_glucosamine_catabolic_process	8	0	0	0	871	903.529	957.68	1011.83	1.09952
GO:0006098_pentose-phosphate_shunt	8	0	0	0	871	903.529	957.68	1011.83	1.09952
GO:0006140_regulation_of_nucleotide_metabolic_process	8	0	0	0	871	903.529	957.68	1011.83	1.09952
GO:0006265_DNA_topological_change	8	0	0	0	871	903.529	957.68	1011.83	1.09952
GO:0006379_mRNA_cleavage	8	0	0	0	871	903.529	957.68	1011.83	1.09952
GO:0006547_histidine_metabolic_process	8	0	0	0	871	903.529	957.68	1011.83	1.09952
GO:0006563_L-serine_metabolic_process	8	0	0	0	871	903.529	957.68	1011.83	1.09952
GO:0006586_indolalkylamine_metabolic_process	8	0	0	0	871	903.529	957.68	1011.83	1.09952
GO:0006637_acyl-CoA_metabolic_process	8	0	0	0	871	903.529	957.68	1011.83	1.09952
GO:0006740_NADPH_regeneration	8	0	0	0	871	903.529	957.68	1011.83	1.09952
GO:0006825_copper_ion_transport	8	0	0	0	871	903.529	957.68	1011.83	1.09952
GO:0006857_oligopeptide_transport	8	0	0	0	871	903.529	957.68	1011.83	1.09952
GO:0006884_regulation_of_cell_volume	8	0	0	0	871	903.529	957.68	1011.83	1.09952
GO:0006942_regulation_of_striated_muscle_contraction	8	0	0	0	871	903.529	957.68	1011.83	1.09952
GO:0007020_microtubule_nucleation	8	0	0	0	871	903.529	957.68	1011.83	1.09952
GO:0007090_regulation_of_S_phase_of_mitotic_cell_cycle	8	0	0	0	871	903.529	957.68	1011.83	1.09952
GO:0007172_signal_complex_formation	8	0	0	0	871	903.529	957.68	1011.83	1.09952
GO:0007339_binding_of_sperm_to_zona_pellucida	8	0	0	0	871	903.529	957.68	1011.83	1.09952
GO:0007492_endoderm_development	8	0	0	0	871	903.529	957.68	1011.83	1.09952
GO:0007567_parturition	8	0	0	0	871	903.529	957.68	1011.83	1.09952
GO:0007569_cell_aging	8	0	0	0	871	903.529	957.68	1011.83	1.09952
GO:0008653_lipopolysaccharide_metabolic_process	8	0	0	0	871	903.529	957.68	1011.83	1.09952
GO:0009067_aspartate_family_amino_acid_biosynthetic_process	8	0	0	0	871	903.529	957.68	1011.83	1.09952
GO:0009075_histidine_family_amino_acid_metabolic_process	8	0	0	0	871	903.529	957.68	1011.83	1.09952
GO:0009083_branched_chain_family_amino_acid_catabolic_process	8	0	0	0	871	903.529	957.68	1011.83	1.09952
GO:0009132_nucleoside_diphosphate_metabolic_process	8	0	0	0	871	903.529	957.68	1011.83	1.09952
GO:0009312_oligosaccharide_biosynthetic_process	8	0	0	0	871	903.529	957.68	1011.83	1.09952
GO:0009396_folic_acid_and_derivative_biosynthetic_process	8	0	0	0	871	903.529	957.68	1011.83	1.09952
GO:0015800_acidic_amino_acid_transport	8	0	0	0	871	903.529	957.68	1011.83	1.09952
GO:0015807_L-amino_acid_transport	8	0	0	0	871	903.529	957.68	1011.83	1.09952
GO:0015813_glutamate_transport	8	0	0	0	871	903.529	957.68	1011.83	1.09952
GO:0016547_RNA_editing	8	0	0	0	871	903.529	957.68	1011.83	1.09952
GO:0016571_histone_methylation	8	0	0	0	871	903.529	957.68	1011.83	1.09952
GO:0018409_peptide_or_protein_amino-terminal_blocking	8	0	0	0	871	903.529	957.68	1011.83	1.09952
GO:0019915_sequestering_of_lipid	8	0	0	0	871	903.529	957.68	1011.83	1.09952
GO:0021782_glial_cell_development	8	0	0	0	871	903.529	957.68	1011.83	1.09952
GO:0030071_regulation_of_mitotic_metaphase_anaphase_transition	8	0	0	0	871	903.529	957.68	1011.83	1.09952
GO:0030239_myofibril_assembly	8	0	0	0	871	903.529	957.68	1011.83	1.09952
GO:0030514_negative_regulation_of_BMP_signaling_pathway	8	0	0	0	871	903.529	957.68	1011.83	1.09952
GO:0030866_cortical_actin_cytoskeleton_organization_and_biogenesis	8	0	0	0	871	903.529	957.68	1011.83	1.09952
GO:0030890_positive_regulation_of_B_cell_proliferation	8	0	0	0	871	903.529	957.68	1011.83	1.09952
GO:0030901_midbrain_development	8	0	0	0	871	903.529	957.68	1011.83	1.09952
GO:0031099_regeneration	8	0	0	0	871	903.529	957.68	1011.83	1.09952
GO:0031349_positive_regulation_of_defense_response	8	0	0	0	871	903.529	957.68	1011.83	1.09952
GO:0040018_positive_regulation_of_body_size	8	0	0	0	871	903.529	957.68	1011.83	1.09952
GO:0042130_negative_regulation_of_T_cell_proliferation	8	0	0	0	871	903.529	957.68	1011.83	1.09952
GO:0042246_tissue_regeneration	8	0	0	0	871	903.529	957.68	1011.83	1.09952
GO:0042386_hemocyte_differentiation	8	0	0	0	871	903.529	957.68	1011.83	1.09952
GO:0042417_dopamine_metabolic_process	8	0	0	0	871	903.529	957.68	1011.83	1.09952
GO:0042430_indole_and_derivative_metabolic_process	8	0	0	0	871	903.529	957.68	1011.83	1.09952
GO:0042434_indole_derivative_metabolic_process	8	0	0	0	871	903.529	957.68	1011.83	1.09952
GO:0042516_regulation_of_tyrosine_phosphorylation_of_Stat3_protein	8	0	0	0	871	903.529	957.68	1011.83	1.09952
GO:0042594_response_to_starvation	8	0	0	0	871	903.529	957.68	1011.83	1.09952
GO:0043410_positive_regulation_of_MAPKKK_cascade	8	0	0	0	871	903.529	957.68	1011.83	1.09952
GO:0043524_negative_regulation_of_neuron_apoptosis	8	0	0	0	871	903.529	957.68	1011.83	1.09952
GO:0043542_endothelial_cell_migration	8	0	0	0	871	903.529	957.68	1011.83	1.09952
GO:0045069_regulation_of_viral_genome_replication	8	0	0	0	871	903.529	957.68	1011.83	1.09952
GO:0045414_regulation_of_interleukin-8_biosynthetic_process	8	0	0	0	871	903.529	957.68	1011.83	1.09952
GO:0045577_regulation_of_B_cell_differentiation	8	0	0	0	871	903.529	957.68	1011.83	1.09952
GO:0045621_positive_regulation_of_lymphocyte_differentiation	8	0	0	0	871	903.529	957.68	1011.83	1.09952
GO:0045646_regulation_of_erythrocyte_differentiation	8	0	0	0	871	903.529	957.68	1011.83	1.09952
GO:0045682_regulation_of_epidermis_development	8	0	0	0	871	903.529	957.68	1011.83	1.09952
GO:0045736_negative_regulation_of_cyclin-dependent_protein_kinase_activity	8	0	0	0	871	903.529	957.68	1011.83	1.09952
GO:0045768_positive_regulation_of_anti-apoptosis	8	0	0	0	871	903.529	957.68	1011.83	1.09952
GO:0045785_positive_regulation_of_cell_adhesion	8	0	0	0	871	903.529	957.68	1011.83	1.09952
GO:0045843_negative_regulation_of_striated_muscle_development	8	0	0	0	871	903.529	957.68	1011.83	1.09952
GO:0045930_negative_regulation_of_progression_through_mitotic_cell_cycle	8	0	0	0	871	903.529	957.68	1011.83	1.09952
GO:0046348_amino_sugar_catabolic_process	8	0	0	0	871	903.529	957.68	1011.83	1.09952
GO:0046460_neutral_lipid_biosynthetic_process	8	0	0	0	871	903.529	957.68	1011.83	1.09952
GO:0046463_acylglycerol_biosynthetic_process	8	0	0	0	871	903.529	957.68	1011.83	1.09952
GO:0046530_photoreceptor_cell_differentiation	8	0	0	0	871	903.529	957.68	1011.83	1.09952
GO:0048333_mesodermal_cell_differentiation	8	0	0	0	871	903.529	957.68	1011.83	1.09952
GO:0048565_gut_development	8	0	0	0	871	903.529	957.68	1011.83	1.09952
GO:0050701_interleukin-1_secretion	8	0	0	0	871	903.529	957.68	1011.83	1.09952
GO:0050704_regulation_of_interleukin-1_secretion	8	0	0	0	871	903.529	957.68	1011.83	1.09952
GO:0050716_positive_regulation_of_interleukin-1_secretion	8	0	0	0	871	903.529	957.68	1011.83	1.09952
GO:0050729_positive_regulation_of_inflammatory_response	8	0	0	0	871	903.529	957.68	1011.83	1.09952
GO:0050777_negative_regulation_of_immune_response	8	0	0	0	871	903.529	957.68	1011.83	1.09952
GO:0050854_regulation_of_antigen_receptor-mediated_signaling_pathway	8	0	0	0	871	903.529	957.68	1011.83	1.09952
GO:0050886_endocrine_process	8	0	0	0	871	903.529	957.68	1011.83	1.09952
GO:0051222_positive_regulation_of_protein_transport	8	0	0	0	871	903.529	957.68	1011.83	1.09952
GO:0051605_protein_maturation_via_proteolysis	8	0	0	0	871	903.529	957.68	1011.83	1.09952
GO:0055001_muscle_cell_development	8	0	0	0	871	903.529	957.68	1011.83	1.09952
GO:0055002_striated_muscle_cell_development	8	0	0	0	871	903.529	957.68	1011.83	1.09952
GO:0006521_regulation_of_amino_acid_metabolic_process	38	0	0	0	882	914.008	967.02	1020.03	1.0964
GO:0007369_gastrulation	38	0	0	0	882	914.008	967.02	1020.03	1.0964
GO:0008643_carbohydrate_transport	38	0	0	0	882	914.008	967.02	1020.03	1.0964
GO:0031279_regulation_of_cyclase_activity	38	0	0	0	882	914.008	967.02	1020.03	1.0964
GO:0035107_appendage_morphogenesis	38	0	0	0	882	914.008	967.02	1020.03	1.0964
GO:0035108_limb_morphogenesis	38	0	0	0	882	914.008	967.02	1020.03	1.0964
GO:0040029_regulation_of_gene_expression__epigenetic	38	0	0	0	882	914.008	967.02	1020.03	1.0964
GO:0042098_T_cell_proliferation	38	0	0	0	882	914.008	967.02	1020.03	1.0964
GO:0045454_cell_redox_homeostasis	38	0	0	0	882	914.008	967.02	1020.03	1.0964
GO:0048736_appendage_development	38	0	0	0	882	914.008	967.02	1020.03	1.0964
GO:0051339_regulation_of_lyase_activity	38	0	0	0	882	914.008	967.02	1020.03	1.0964
GO:0007179_transforming_growth_factor_beta_receptor_signaling_pathway	40	0	0	0	887	917.938	970.75	1023.56	1.09442
GO:0022415_viral_reproductive_process	40	0	0	0	887	917.938	970.75	1023.56	1.09442
GO:0042773_ATP_synthesis_coupled_electron_transport	40	0	0	0	887	917.938	970.75	1023.56	1.09442
GO:0042775_organelle_ATP_synthesis_coupled_electron_transport	40	0	0	0	887	917.938	970.75	1023.56	1.09442
GO:0045333_cellular_respiration	40	0	0	0	887	917.938	970.75	1023.56	1.09442
GO:0006112_energy_reserve_metabolic_process	41	0	0	0	893	924.425	976.64	1028.86	1.09366
GO:0007219_Notch_signaling_pathway	41	0	0	0	893	924.425	976.64	1028.86	1.09366
GO:0008217_blood_pressure_regulation	41	0	0	0	893	924.425	976.64	1028.86	1.09366
GO:0030832_regulation_of_actin_filament_length	41	0	0	0	893	924.425	976.64	1028.86	1.09366
GO:0048469_cell_maturation	41	0	0	0	893	924.425	976.64	1028.86	1.09366
GO:0051168_nuclear_export	41	0	0	0	893	924.425	976.64	1028.86	1.09366
GO:0006839_mitochondrial_transport	47	0	0	0	899	927.656	979.67	1031.68	1.08973
GO:0032318_regulation_of_Ras_GTPase_activity	47	0	0	0	899	927.656	979.67	1031.68	1.08973
GO:0042325_regulation_of_phosphorylation	47	0	0	0	899	927.656	979.67	1031.68	1.08973
GO:0048730_epidermis_morphogenesis	47	0	0	0	899	927.656	979.67	1031.68	1.08973
GO:0051258_protein_polymerization	47	0	0	0	899	927.656	979.67	1031.68	1.08973
GO:0051321_meiotic_cell_cycle	47	0	0	0	899	927.656	979.67	1031.68	1.08973
GO:0000003_reproduction	419	0	0	0	966	996.256	1037.93	1079.6	1.07446
GO:0001503_ossification	79	0	0	0	966	996.256	1037.93	1079.6	1.07446
GO:0003002_regionalization	86	0	0	0	966	996.256	1037.93	1079.6	1.07446
GO:0003006_reproductive_developmental_process	79	0	0	0	966	996.256	1037.93	1079.6	1.07446
GO:0006310_DNA_recombination	82	0	0	0	966	996.256	1037.93	1079.6	1.07446
GO:0006323_DNA_packaging	259	0	0	0	966	996.256	1037.93	1079.6	1.07446
GO:0006325_establishment_and_or_maintenance_of_chromatin_architecture	253	0	0	0	966	996.256	1037.93	1079.6	1.07446
GO:0006333_chromatin_assembly_or_disassembly	117	0	0	0	966	996.256	1037.93	1079.6	1.07446
GO:0006334_nucleosome_assembly	69	0	0	0	966	996.256	1037.93	1079.6	1.07446
GO:0006694_steroid_biosynthetic_process	70	0	0	0	966	996.256	1037.93	1079.6	1.07446
GO:0006800_oxygen_and_reactive_oxygen_species_metabolic_process	84	0	0	0	966	996.256	1037.93	1079.6	1.07446
GO:0006814_sodium_ion_transport	102	0	0	0	966	996.256	1037.93	1079.6	1.07446
GO:0006816_calcium_ion_transport	90	0	0	0	966	996.256	1037.93	1079.6	1.07446
GO:0006869_lipid_transport	82	0	0	0	966	996.256	1037.93	1079.6	1.07446
GO:0006874_calcium_ion_homeostasis	102	0	0	0	966	996.256	1037.93	1079.6	1.07446
GO:0006875_metal_ion_homeostasis	134	0	0	0	966	996.256	1037.93	1079.6	1.07446
GO:0006968_cellular_defense_response	65	0	0	0	966	996.256	1037.93	1079.6	1.07446
GO:0007050_cell_cycle_arrest	71	0	0	0	966	996.256	1037.93	1079.6	1.07446
GO:0007200_G-protein_signaling__coupled_to_IP3_second_messenger_(phospholipase_C_activating)	65	0	0	0	966	996.256	1037.93	1079.6	1.07446
GO:0007218_neuropeptide_signaling_pathway	75	0	0	0	966	996.256	1037.93	1079.6	1.07446
GO:0007265_Ras_protein_signal_transduction	177	0	0	0	966	996.256	1037.93	1079.6	1.07446
GO:0007266_Rho_protein_signal_transduction	88	0	0	0	966	996.256	1037.93	1079.6	1.07446
GO:0007268_synaptic_transmission	245	0	0	0	966	996.256	1037.93	1079.6	1.07446
GO:0007276_gamete_generation	207	0	0	0	966	996.256	1037.93	1079.6	1.07446
GO:0007283_spermatogenesis	164	0	0	0	966	996.256	1037.93	1079.6	1.07446
GO:0007389_pattern_specification_process	127	0	0	0	966	996.256	1037.93	1079.6	1.07446
GO:0007398_ectoderm_development	134	0	0	0	966	996.256	1037.93	1079.6	1.07446
GO:0007420_brain_development	102	0	0	0	966	996.256	1037.93	1079.6	1.07446
GO:0007507_heart_development	82	0	0	0	966	996.256	1037.93	1079.6	1.07446
GO:0007548_sex_differentiation	75	0	0	0	966	996.256	1037.93	1079.6	1.07446
GO:0007606_sensory_perception_of_chemical_stimulus	141	0	0	0	966	996.256	1037.93	1079.6	1.07446
GO:0007608_sensory_perception_of_smell	109	0	0	0	966	996.256	1037.93	1079.6	1.07446
GO:0008150_biological_process	11428	174	1	0	966	996.256	1037.93	1079.6	1.07446
GO:0008203_cholesterol_metabolic_process	69	0	0	0	966	996.256	1037.93	1079.6	1.07446
GO:0008544_epidermis_development	122	0	0	0	966	996.256	1037.93	1079.6	1.07446
GO:0009790_embryonic_development	229	0	0	0	966	996.256	1037.93	1079.6	1.07446
GO:0009792_embryonic_development_ending_in_birth_or_egg_hatching	81	0	0	0	966	996.256	1037.93	1079.6	1.07446
GO:0009968_negative_regulation_of_signal_transduction	80	0	0	0	966	996.256	1037.93	1079.6	1.07446
GO:0015980_energy_derivation_by_oxidation_of_organic_compounds	85	0	0	0	966	996.256	1037.93	1079.6	1.07446
GO:0016051_carbohydrate_biosynthetic_process	91	0	0	0	966	996.256	1037.93	1079.6	1.07446
GO:0016125_sterol_metabolic_process	74	0	0	0	966	996.256	1037.93	1079.6	1.07446
GO:0016485_protein_processing	66	0	0	0	966	996.256	1037.93	1079.6	1.07446
GO:0016568_chromatin_modification	165	0	0	0	966	996.256	1037.93	1079.6	1.07446
GO:0019226_transmission_of_nerve_impulse	275	0	0	0	966	996.256	1037.93	1079.6	1.07446
GO:0019953_sexual_reproduction	249	0	0	0	966	996.256	1037.93	1079.6	1.07446
GO:0022414_reproductive_process	241	0	0	0	966	996.256	1037.93	1079.6	1.07446
GO:0030005_di-__tri-valent_inorganic_cation_homeostasis	126	0	0	0	966	996.256	1037.93	1079.6	1.07446
GO:0031214_biomineral_formation	79	0	0	0	966	996.256	1037.93	1079.6	1.07446
GO:0031497_chromatin_assembly	79	0	0	0	966	996.256	1037.93	1079.6	1.07446
GO:0035295_tube_development	76	0	0	0	966	996.256	1037.93	1079.6	1.07446
GO:0042445_hormone_metabolic_process	71	0	0	0	966	996.256	1037.93	1079.6	1.07446
GO:0043009_chordate_embryonic_development	80	0	0	0	966	996.256	1037.93	1079.6	1.07446
GO:0043087_regulation_of_GTPase_activity	81	0	0	0	966	996.256	1037.93	1079.6	1.07446
GO:0045165_cell_fate_commitment	77	0	0	0	966	996.256	1037.93	1079.6	1.07446
GO:0046483_heterocycle_metabolic_process	65	0	0	0	966	996.256	1037.93	1079.6	1.07446
GO:0046578_regulation_of_Ras_protein_signal_transduction	122	0	0	0	966	996.256	1037.93	1079.6	1.07446
GO:0046849_bone_remodeling	86	0	0	0	966	996.256	1037.93	1079.6	1.07446
GO:0048232_male_gamete_generation	164	0	0	0	966	996.256	1037.93	1079.6	1.07446
GO:0048598_embryonic_morphogenesis	88	0	0	0	966	996.256	1037.93	1079.6	1.07446
GO:0048729_tissue_morphogenesis	69	0	0	0	966	996.256	1037.93	1079.6	1.07446
GO:0048771_tissue_remodeling	88	0	0	0	966	996.256	1037.93	1079.6	1.07446
GO:0050865_regulation_of_cell_activation	69	0	0	0	966	996.256	1037.93	1079.6	1.07446
GO:0051049_regulation_of_transport	89	0	0	0	966	996.256	1037.93	1079.6	1.07446
GO:0051248_negative_regulation_of_protein_metabolic_process	81	0	0	0	966	996.256	1037.93	1079.6	1.07446
GO:0051249_regulation_of_lymphocyte_activation	65	0	0	0	966	996.256	1037.93	1079.6	1.07446
GO:0051704_multi-organism_process	102	0	0	0	966	996.256	1037.93	1079.6	1.07446
GO:0065004_protein-DNA_complex_assembly	110	0	0	0	966	996.256	1037.93	1079.6	1.07446
GO:0000226_microtubule_cytoskeleton_organization_and_biogenesis	64	0	0	0	969	998.629	1040.2	1081.77	1.07348
GO:0007178_transmembrane_receptor_protein_serine_threonine_kinase_signaling_pathway	64	0	0	0	969	998.629	1040.2	1081.77	1.07348
GO:0042254_ribosome_biogenesis_and_assembly	64	0	0	0	969	998.629	1040.2	1081.77	1.07348
GO:0000097_sulfur_amino_acid_biosynthetic_process	12	0	0	0	1027	1052.73	1092.6	1132.47	1.06387
GO:0001837_epithelial_to_mesenchymal_transition	12	0	0	0	1027	1052.73	1092.6	1132.47	1.06387
GO:0001843_neural_tube_closure	12	0	0	0	1027	1052.73	1092.6	1132.47	1.06387
GO:0001890_placenta_development	12	0	0	0	1027	1052.73	1092.6	1132.47	1.06387
GO:0006000_fructose_metabolic_process	12	0	0	0	1027	1052.73	1092.6	1132.47	1.06387
GO:0006183_GTP_biosynthetic_process	12	0	0	0	1027	1052.73	1092.6	1132.47	1.06387
GO:0006525_arginine_metabolic_process	12	0	0	0	1027	1052.73	1092.6	1132.47	1.06387
GO:0006700_C21-steroid_hormone_biosynthetic_process	12	0	0	0	1027	1052.73	1092.6	1132.47	1.06387
GO:0006721_terpenoid_metabolic_process	12	0	0	0	1027	1052.73	1092.6	1132.47	1.06387
GO:0006783_heme_biosynthetic_process	12	0	0	0	1027	1052.73	1092.6	1132.47	1.06387
GO:0006833_water_transport	12	0	0	0	1027	1052.73	1092.6	1132.47	1.06387
GO:0006940_regulation_of_smooth_muscle_contraction	12	0	0	0	1027	1052.73	1092.6	1132.47	1.06387
GO:0006957_complement_activation__alternative_pathway	12	0	0	0	1027	1052.73	1092.6	1132.47	1.06387
GO:0007052_mitotic_spindle_organization_and_biogenesis	12	0	0	0	1027	1052.73	1092.6	1132.47	1.06387
GO:0008344_adult_locomotory_behavior	12	0	0	0	1027	1052.73	1092.6	1132.47	1.06387
GO:0008625_induction_of_apoptosis_via_death_domain_receptors	12	0	0	0	1027	1052.73	1092.6	1132.47	1.06387
GO:0009074_aromatic_amino_acid_family_catabolic_process	12	0	0	0	1027	1052.73	1092.6	1132.47	1.06387
GO:0009166_nucleotide_catabolic_process	12	0	0	0	1027	1052.73	1092.6	1132.47	1.06387
GO:0009247_glycolipid_biosynthetic_process	12	0	0	0	1027	1052.73	1092.6	1132.47	1.06387
GO:0009612_response_to_mechanical_stimulus	12	0	0	0	1027	1052.73	1092.6	1132.47	1.06387
GO:0015671_oxygen_transport	12	0	0	0	1027	1052.73	1092.6	1132.47	1.06387
GO:0015718_monocarboxylic_acid_transport	12	0	0	0	1027	1052.73	1092.6	1132.47	1.06387
GO:0016575_histone_deacetylation	12	0	0	0	1027	1052.73	1092.6	1132.47	1.06387
GO:0017157_regulation_of_exocytosis	12	0	0	0	1027	1052.73	1092.6	1132.47	1.06387
GO:0019438_aromatic_compound_biosynthetic_process	12	0	0	0	1027	1052.73	1092.6	1132.47	1.06387
GO:0030149_sphingolipid_catabolic_process	12	0	0	0	1027	1052.73	1092.6	1132.47	1.06387
GO:0030336_negative_regulation_of_cell_migration	12	0	0	0	1027	1052.73	1092.6	1132.47	1.06387
GO:0030593_neutrophil_chemotaxis	12	0	0	0	1027	1052.73	1092.6	1132.47	1.06387
GO:0031110_regulation_of_microtubule_polymerization_or_depolymerization	12	0	0	0	1027	1052.73	1092.6	1132.47	1.06387
GO:0031647_regulation_of_protein_stability	12	0	0	0	1027	1052.73	1092.6	1132.47	1.06387
GO:0042044_fluid_transport	12	0	0	0	1027	1052.73	1092.6	1132.47	1.06387
GO:0042219_amino_acid_derivative_catabolic_process	12	0	0	0	1027	1052.73	1092.6	1132.47	1.06387
GO:0042310_vasoconstriction	12	0	0	0	1027	1052.73	1092.6	1132.47	1.06387
GO:0042311_vasodilation	12	0	0	0	1027	1052.73	1092.6	1132.47	1.06387
GO:0042345_regulation_of_NF-kappaB_import_into_nucleus	12	0	0	0	1027	1052.73	1092.6	1132.47	1.06387
GO:0042348_NF-kappaB_import_into_nucleus	12	0	0	0	1027	1052.73	1092.6	1132.47	1.06387
GO:0042490_mechanoreceptor_differentiation	12	0	0	0	1027	1052.73	1092.6	1132.47	1.06387
GO:0042509_regulation_of_tyrosine_phosphorylation_of_STAT_protein	12	0	0	0	1027	1052.73	1092.6	1132.47	1.06387
GO:0042559_pteridine_and_derivative_biosynthetic_process	12	0	0	0	1027	1052.73	1092.6	1132.47	1.06387
GO:0043269_regulation_of_ion_transport	12	0	0	0	1027	1052.73	1092.6	1132.47	1.06387
GO:0043408_regulation_of_MAPKKK_cascade	12	0	0	0	1027	1052.73	1092.6	1132.47	1.06387
GO:0045078_positive_regulation_of_interferon-gamma_biosynthetic_process	12	0	0	0	1027	1052.73	1092.6	1132.47	1.06387
GO:0045453_bone_resorption	12	0	0	0	1027	1052.73	1092.6	1132.47	1.06387
GO:0045639_positive_regulation_of_myeloid_cell_differentiation	12	0	0	0	1027	1052.73	1092.6	1132.47	1.06387
GO:0045767_regulation_of_anti-apoptosis	12	0	0	0	1027	1052.73	1092.6	1132.47	1.06387
GO:0045814_negative_regulation_of_gene_expression__epigenetic	12	0	0	0	1027	1052.73	1092.6	1132.47	1.06387
GO:0046039_GTP_metabolic_process	12	0	0	0	1027	1052.73	1092.6	1132.47	1.06387
GO:0046425_regulation_of_JAK-STAT_cascade	12	0	0	0	1027	1052.73	1092.6	1132.47	1.06387
GO:0046488_phosphatidylinositol_metabolic_process	12	0	0	0	1027	1052.73	1092.6	1132.47	1.06387
GO:0046883_regulation_of_hormone_secretion	12	0	0	0	1027	1052.73	1092.6	1132.47	1.06387
GO:0048628_myoblast_maturation	12	0	0	0	1027	1052.73	1092.6	1132.47	1.06387
GO:0050679_positive_regulation_of_epithelial_cell_proliferation	12	0	0	0	1027	1052.73	1092.6	1132.47	1.06387
GO:0050715_positive_regulation_of_cytokine_secretion	12	0	0	0	1027	1052.73	1092.6	1132.47	1.06387
GO:0050769_positive_regulation_of_neurogenesis	12	0	0	0	1027	1052.73	1092.6	1132.47	1.06387
GO:0050792_regulation_of_viral_life_cycle	12	0	0	0	1027	1052.73	1092.6	1132.47	1.06387
GO:0050892_intestinal_absorption	12	0	0	0	1027	1052.73	1092.6	1132.47	1.06387
GO:0051224_negative_regulation_of_protein_transport	12	0	0	0	1027	1052.73	1092.6	1132.47	1.06387
GO:0051716_cellular_response_to_stimulus	12	0	0	0	1027	1052.73	1092.6	1132.47	1.06387
GO:0001763_morphogenesis_of_a_branching_structure	34	0	0	0	1037	1060.83	1100.41	1139.99	1.06115
GO:0006073_glucan_metabolic_process	34	0	0	0	1037	1060.83	1100.41	1139.99	1.06115
GO:0006487_protein_amino_acid_N-linked_glycosylation	34	0	0	0	1037	1060.83	1100.41	1139.99	1.06115
GO:0008277_regulation_of_G-protein_coupled_receptor_protein_signaling_pathway	34	0	0	0	1037	1060.83	1100.41	1139.99	1.06115
GO:0019058_viral_infectious_cycle	34	0	0	0	1037	1060.83	1100.41	1139.99	1.06115
GO:0030323_respiratory_tube_development	34	0	0	0	1037	1060.83	1100.41	1139.99	1.06115
GO:0042440_pigment_metabolic_process	34	0	0	0	1037	1060.83	1100.41	1139.99	1.06115
GO:0046777_protein_amino_acid_autophosphorylation	34	0	0	0	1037	1060.83	1100.41	1139.99	1.06115
GO:0051090_regulation_of_transcription_factor_activity	34	0	0	0	1037	1060.83	1100.41	1139.99	1.06115
GO:0051261_protein_depolymerization	34	0	0	0	1037	1060.83	1100.41	1139.99	1.06115
GO:0007088_regulation_of_mitosis	49	0	0	0	1045	1066.81	1105.39	1143.97	1.05779
GO:0008154_actin_polymerization_and_or_depolymerization	49	0	0	0	1045	1066.81	1105.39	1143.97	1.05779
GO:0008406_gonad_development	49	0	0	0	1045	1066.81	1105.39	1143.97	1.05779
GO:0030155_regulation_of_cell_adhesion	49	0	0	0	1045	1066.81	1105.39	1143.97	1.05779
GO:0032943_mononuclear_cell_proliferation	49	0	0	0	1045	1066.81	1105.39	1143.97	1.05779
GO:0035239_tube_morphogenesis	49	0	0	0	1045	1066.81	1105.39	1143.97	1.05779
GO:0046651_lymphocyte_proliferation	49	0	0	0	1045	1066.81	1105.39	1143.97	1.05779
GO:0051094_positive_regulation_of_developmental_process	49	0	0	0	1045	1066.81	1105.39	1143.97	1.05779
GO:0007204_elevation_of_cytosolic_calcium_ion_concentration	56	0	0	0	1049	1070.48	1108.87	1147.26	1.05707
GO:0016072_rRNA_metabolic_process	56	0	0	0	1049	1070.48	1108.87	1147.26	1.05707
GO:0045137_development_of_primary_sexual_characteristics	56	0	0	0	1049	1070.48	1108.87	1147.26	1.05707
GO:0051480_cytosolic_calcium_ion_homeostasis	56	0	0	0	1049	1070.48	1108.87	1147.26	1.05707
GO:0001701_in_utero_embryonic_development	46	0	0	0	1054	1075.31	1113.23	1151.15	1.05619
GO:0006338_chromatin_remodeling	46	0	0	0	1054	1075.31	1113.23	1151.15	1.05619
GO:0007126_meiosis	46	0	0	0	1054	1075.31	1113.23	1151.15	1.05619
GO:0009566_fertilization	46	0	0	0	1054	1075.31	1113.23	1151.15	1.05619
GO:0051327_M_phase_of_meiotic_cell_cycle	46	0	0	0	1054	1075.31	1113.23	1151.15	1.05619
GO:0006418_tRNA_aminoacylation_for_protein_translation	39	0	0	0	1064	1082.66	1120.49	1158.32	1.05309
GO:0008064_regulation_of_actin_polymerization_and_or_depolymerization	39	0	0	0	1064	1082.66	1120.49	1158.32	1.05309
GO:0009064_glutamine_family_amino_acid_metabolic_process	39	0	0	0	1064	1082.66	1120.49	1158.32	1.05309
GO:0022411_cellular_component_disassembly	39	0	0	0	1064	1082.66	1120.49	1158.32	1.05309
GO:0030384_phosphoinositide_metabolic_process	39	0	0	0	1064	1082.66	1120.49	1158.32	1.05309
GO:0043038_amino_acid_activation	39	0	0	0	1064	1082.66	1120.49	1158.32	1.05309
GO:0043039_tRNA_aminoacylation	39	0	0	0	1064	1082.66	1120.49	1158.32	1.05309
GO:0043284_biopolymer_biosynthetic_process	39	0	0	0	1064	1082.66	1120.49	1158.32	1.05309
GO:0048637_skeletal_muscle_development	39	0	0	0	1064	1082.66	1120.49	1158.32	1.05309
GO:0050906_detection_of_stimulus_during_sensory_perception	39	0	0	0	1064	1082.66	1120.49	1158.32	1.05309
GO:0000080_G1_phase_of_mitotic_cell_cycle	17	0	0	0	1091	1108.87	1145.85	1182.83	1.05028
GO:0000302_response_to_reactive_oxygen_species	17	0	0	0	1091	1108.87	1145.85	1182.83	1.05028
GO:0001894_tissue_homeostasis	17	0	0	0	1091	1108.87	1145.85	1182.83	1.05028
GO:0006024_glycosaminoglycan_biosynthetic_process	17	0	0	0	1091	1108.87	1145.85	1182.83	1.05028
GO:0006304_DNA_modification	17	0	0	0	1091	1108.87	1145.85	1182.83	1.05028
GO:0006414_translational_elongation	17	0	0	0	1091	1108.87	1145.85	1182.83	1.05028
GO:0006769_nicotinamide_metabolic_process	17	0	0	0	1091	1108.87	1145.85	1182.83	1.05028
GO:0006775_fat-soluble_vitamin_metabolic_process	17	0	0	0	1091	1108.87	1145.85	1182.83	1.05028
GO:0006801_superoxide_metabolic_process	17	0	0	0	1091	1108.87	1145.85	1182.83	1.05028
GO:0007093_mitotic_checkpoint	17	0	0	0	1091	1108.87	1145.85	1182.83	1.05028
GO:0007257_activation_of_JNK_activity	17	0	0	0	1091	1108.87	1145.85	1182.83	1.05028
GO:0007568_aging	17	0	0	0	1091	1108.87	1145.85	1182.83	1.05028
GO:0008207_C21-steroid_hormone_metabolic_process	17	0	0	0	1091	1108.87	1145.85	1182.83	1.05028
GO:0009110_vitamin_biosynthetic_process	17	0	0	0	1091	1108.87	1145.85	1182.83	1.05028
GO:0022600_digestive_process	17	0	0	0	1091	1108.87	1145.85	1182.83	1.05028
GO:0030148_sphingolipid_biosynthetic_process	17	0	0	0	1091	1108.87	1145.85	1182.83	1.05028
GO:0030278_regulation_of_ossification	17	0	0	0	1091	1108.87	1145.85	1182.83	1.05028
GO:0031347_regulation_of_defense_response	17	0	0	0	1091	1108.87	1145.85	1182.83	1.05028
GO:0040014_regulation_of_body_size	17	0	0	0	1091	1108.87	1145.85	1182.83	1.05028
GO:0043507_positive_regulation_of_JNK_activity	17	0	0	0	1091	1108.87	1145.85	1182.83	1.05028
GO:0045216_intercellular_junction_assembly_and_maintenance	17	0	0	0	1091	1108.87	1145.85	1182.83	1.05028
GO:0048066_pigmentation_during_development	17	0	0	0	1091	1108.87	1145.85	1182.83	1.05028
GO:0048675_axon_extension	17	0	0	0	1091	1108.87	1145.85	1182.83	1.05028
GO:0048871_multicellular_organismal_homeostasis	17	0	0	0	1091	1108.87	1145.85	1182.83	1.05028
GO:0050678_regulation_of_epithelial_cell_proliferation	17	0	0	0	1091	1108.87	1145.85	1182.83	1.05028
GO:0050727_regulation_of_inflammatory_response	17	0	0	0	1091	1108.87	1145.85	1182.83	1.05028
GO:0050731_positive_regulation_of_peptidyl-tyrosine_phosphorylation	17	0	0	0	1091	1108.87	1145.85	1182.83	1.05028
GO:0001523_retinoid_metabolic_process	10	0	0	0	1169	1185.44	1220.38	1255.32	1.04395
GO:0001702_gastrulation_with_mouth_forming_second	10	0	0	0	1169	1185.44	1220.38	1255.32	1.04395
GO:0001909_leukocyte_mediated_cytotoxicity	10	0	0	0	1169	1185.44	1220.38	1255.32	1.04395
GO:0002263_cell_activation_during_immune_response	10	0	0	0	1169	1185.44	1220.38	1255.32	1.04395
GO:0002285_lymphocyte_activation_during_immune_response	10	0	0	0	1169	1185.44	1220.38	1255.32	1.04395
GO:0002286_T_cell_activation_during_immune_response	10	0	0	0	1169	1185.44	1220.38	1255.32	1.04395
GO:0002292_T_cell_differentiation_during_immune_response	10	0	0	0	1169	1185.44	1220.38	1255.32	1.04395
GO:0002293_alpha-beta_T_cell_differentiation_during_immune_response	10	0	0	0	1169	1185.44	1220.38	1255.32	1.04395
GO:0002294_CD4-positive__alpha-beta_T_cell_differentiation_during_immune_response	10	0	0	0	1169	1185.44	1220.38	1255.32	1.04395
GO:0002366_leukocyte_activation_during_immune_response	10	0	0	0	1169	1185.44	1220.38	1255.32	1.04395
GO:0002456_T_cell_mediated_immunity	10	0	0	0	1169	1185.44	1220.38	1255.32	1.04395
GO:0006013_mannose_metabolic_process	10	0	0	0	1169	1185.44	1220.38	1255.32	1.04395
GO:0006228_UTP_biosynthetic_process	10	0	0	0	1169	1185.44	1220.38	1255.32	1.04395
GO:0006509_membrane_protein_ectodomain_proteolysis	10	0	0	0	1169	1185.44	1220.38	1255.32	1.04395
GO:0006515_misfolded_or_incompletely_synthesized_protein_catabolic_process	10	0	0	0	1169	1185.44	1220.38	1255.32	1.04395
GO:0006613_cotranslational_protein_targeting_to_membrane	10	0	0	0	1169	1185.44	1220.38	1255.32	1.04395
GO:0006835_dicarboxylic_acid_transport	10	0	0	0	1169	1185.44	1220.38	1255.32	1.04395
GO:0006903_vesicle_targeting	10	0	0	0	1169	1185.44	1220.38	1255.32	1.04395
GO:0007026_negative_regulation_of_microtubule_depolymerization	10	0	0	0	1169	1185.44	1220.38	1255.32	1.04395
GO:0007271_synaptic_transmission__cholinergic	10	0	0	0	1169	1185.44	1220.38	1255.32	1.04395
GO:0007613_memory	10	0	0	0	1169	1185.44	1220.38	1255.32	1.04395
GO:0007618_mating	10	0	0	0	1169	1185.44	1220.38	1255.32	1.04395
GO:0008210_estrogen_metabolic_process	10	0	0	0	1169	1185.44	1220.38	1255.32	1.04395
GO:0008272_sulfate_transport	10	0	0	0	1169	1185.44	1220.38	1255.32	1.04395
GO:0009262_deoxyribonucleotide_metabolic_process	10	0	0	0	1169	1185.44	1220.38	1255.32	1.04395
GO:0009755_hormone-mediated_signaling	10	0	0	0	1169	1185.44	1220.38	1255.32	1.04395
GO:0009948_anterior_posterior_axis_specification	10	0	0	0	1169	1185.44	1220.38	1255.32	1.04395
GO:0015893_drug_transport	10	0	0	0	1169	1185.44	1220.38	1255.32	1.04395
GO:0016054_organic_acid_catabolic_process	10	0	0	0	1169	1185.44	1220.38	1255.32	1.04395
GO:0016101_diterpenoid_metabolic_process	10	0	0	0	1169	1185.44	1220.38	1255.32	1.04395
GO:0017015_regulation_of_transforming_growth_factor_beta_receptor_signaling_pathway	10	0	0	0	1169	1185.44	1220.38	1255.32	1.04395
GO:0019059_initiation_of_viral_infection	10	0	0	0	1169	1185.44	1220.38	1255.32	1.04395
GO:0030199_collagen_fibril_organization	10	0	0	0	1169	1185.44	1220.38	1255.32	1.04395
GO:0030201_heparan_sulfate_proteoglycan_metabolic_process	10	0	0	0	1169	1185.44	1220.38	1255.32	1.04395
GO:0030260_entry_into_host_cell	10	0	0	0	1169	1185.44	1220.38	1255.32	1.04395
GO:0030317_sperm_motility	10	0	0	0	1169	1185.44	1220.38	1255.32	1.04395
GO:0030335_positive_regulation_of_cell_migration	10	0	0	0	1169	1185.44	1220.38	1255.32	1.04395
GO:0030433_ER-associated_protein_catabolic_process	10	0	0	0	1169	1185.44	1220.38	1255.32	1.04395
GO:0030500_regulation_of_bone_mineralization	10	0	0	0	1169	1185.44	1220.38	1255.32	1.04395
GO:0030879_mammary_gland_development	10	0	0	0	1169	1185.44	1220.38	1255.32	1.04395
GO:0031016_pancreas_development	10	0	0	0	1169	1185.44	1220.38	1255.32	1.04395
GO:0031114_regulation_of_microtubule_depolymerization	10	0	0	0	1169	1185.44	1220.38	1255.32	1.04395
GO:0031128_induction	10	0	0	0	1169	1185.44	1220.38	1255.32	1.04395
GO:0031365_N-terminal_protein_amino_acid_modification	10	0	0	0	1169	1185.44	1220.38	1255.32	1.04395
GO:0032319_regulation_of_Rho_GTPase_activity	10	0	0	0	1169	1185.44	1220.38	1255.32	1.04395
GO:0032637_interleukin-8_production	10	0	0	0	1169	1185.44	1220.38	1255.32	1.04395
GO:0042092_T-helper_2_type_immune_response	10	0	0	0	1169	1185.44	1220.38	1255.32	1.04395
GO:0042093_T-helper_cell_differentiation	10	0	0	0	1169	1185.44	1220.38	1255.32	1.04395
GO:0042308_negative_regulation_of_protein_import_into_nucleus	10	0	0	0	1169	1185.44	1220.38	1255.32	1.04395
GO:0042992_negative_regulation_of_transcription_factor_import_into_nucleus	10	0	0	0	1169	1185.44	1220.38	1255.32	1.04395
GO:0043433_negative_regulation_of_transcription_factor_activity	10	0	0	0	1169	1185.44	1220.38	1255.32	1.04395
GO:0043487_regulation_of_RNA_stability	10	0	0	0	1169	1185.44	1220.38	1255.32	1.04395
GO:0043488_regulation_of_mRNA_stability	10	0	0	0	1169	1185.44	1220.38	1255.32	1.04395
GO:0043631_RNA_polyadenylation	10	0	0	0	1169	1185.44	1220.38	1255.32	1.04395
GO:0044409_entry_into_host	10	0	0	0	1169	1185.44	1220.38	1255.32	1.04395
GO:0045086_positive_regulation_of_interleukin-2_biosynthetic_process	10	0	0	0	1169	1185.44	1220.38	1255.32	1.04395
GO:0045168_cell-cell_signaling_during_cell_fate_commitment	10	0	0	0	1169	1185.44	1220.38	1255.32	1.04395
GO:0045191_regulation_of_isotype_switching	10	0	0	0	1169	1185.44	1220.38	1255.32	1.04395
GO:0046051_UTP_metabolic_process	10	0	0	0	1169	1185.44	1220.38	1255.32	1.04395
GO:0046330_positive_regulation_of_JNK_cascade	10	0	0	0	1169	1185.44	1220.38	1255.32	1.04395
GO:0046395_carboxylic_acid_catabolic_process	10	0	0	0	1169	1185.44	1220.38	1255.32	1.04395
GO:0046718_entry_of_virus_into_host_cell	10	0	0	0	1169	1185.44	1220.38	1255.32	1.04395
GO:0048276_gastrulation_(sensu_Vertebrata)	10	0	0	0	1169	1185.44	1220.38	1255.32	1.04395
GO:0048705_skeletal_morphogenesis	10	0	0	0	1169	1185.44	1220.38	1255.32	1.04395
GO:0048806_genitalia_development	10	0	0	0	1169	1185.44	1220.38	1255.32	1.04395
GO:0050768_negative_regulation_of_neurogenesis	10	0	0	0	1169	1185.44	1220.38	1255.32	1.04395
GO:0050772_positive_regulation_of_axonogenesis	10	0	0	0	1169	1185.44	1220.38	1255.32	1.04395
GO:0050881_musculoskeletal_movement	10	0	0	0	1169	1185.44	1220.38	1255.32	1.04395
GO:0050885_regulation_of_balance	10	0	0	0	1169	1185.44	1220.38	1255.32	1.04395
GO:0051101_regulation_of_DNA_binding	10	0	0	0	1169	1185.44	1220.38	1255.32	1.04395
GO:0051181_cofactor_transport	10	0	0	0	1169	1185.44	1220.38	1255.32	1.04395
GO:0051220_cytoplasmic_sequestering_of_protein	10	0	0	0	1169	1185.44	1220.38	1255.32	1.04395
GO:0051604_protein_maturation	10	0	0	0	1169	1185.44	1220.38	1255.32	1.04395
GO:0051806_entry_into_cell_of_other_organism_during_symbiotic_interaction	10	0	0	0	1169	1185.44	1220.38	1255.32	1.04395
GO:0051828_entry_into_other_organism_during_symbiotic_interaction	10	0	0	0	1169	1185.44	1220.38	1255.32	1.04395
GO:0051924_regulation_of_calcium_ion_transport	10	0	0	0	1169	1185.44	1220.38	1255.32	1.04395
GO:0052126_movement_in_host_environment	10	0	0	0	1169	1185.44	1220.38	1255.32	1.04395
GO:0052192_movement_in_environment_of_other_organism_during_symbiotic_interaction	10	0	0	0	1169	1185.44	1220.38	1255.32	1.04395
GO:0000038_very-long-chain_fatty_acid_metabolic_process	5	0	0	0	1344	1356.46	1389.12	1421.78	1.03357
GO:0000076_DNA_replication_checkpoint	5	0	0	0	1344	1356.46	1389.12	1421.78	1.03357
GO:0000185_activation_of_MAPKKK_activity	5	0	0	0	1344	1356.46	1389.12	1421.78	1.03357
GO:0000731_DNA_synthesis_during_DNA_repair	5	0	0	0	1344	1356.46	1389.12	1421.78	1.03357
GO:0001504_neurotransmitter_uptake	5	0	0	0	1344	1356.46	1389.12	1421.78	1.03357
GO:0001542_ovulation_(sensu_Mammalia)	5	0	0	0	1344	1356.46	1389.12	1421.78	1.03357
GO:0001580_detection_of_chemical_stimulus_during_sensory_perception_of_bitter_taste	5	0	0	0	1344	1356.46	1389.12	1421.78	1.03357
GO:0001738_morphogenesis_of_a_polarized_epithelium	5	0	0	0	1344	1356.46	1389.12	1421.78	1.03357
GO:0001773_myeloid_dendritic_cell_activation	5	0	0	0	1344	1356.46	1389.12	1421.78	1.03357
GO:0001889_liver_development	5	0	0	0	1344	1356.46	1389.12	1421.78	1.03357
GO:0001910_regulation_of_leukocyte_mediated_cytotoxicity	5	0	0	0	1344	1356.46	1389.12	1421.78	1.03357
GO:0001933_negative_regulation_of_protein_amino_acid_phosphorylation	5	0	0	0	1344	1356.46	1389.12	1421.78	1.03357
GO:0002026_cardiac_inotropy	5	0	0	0	1344	1356.46	1389.12	1421.78	1.03357
GO:0002076_osteoblast_development	5	0	0	0	1344	1356.46	1389.12	1421.78	1.03357
GO:0002369_T_cell_cytokine_production	5	0	0	0	1344	1356.46	1389.12	1421.78	1.03357
GO:0002437_inflammatory_response_to_antigenic_stimulus	5	0	0	0	1344	1356.46	1389.12	1421.78	1.03357
GO:0002438_acute_inflammatory_response_to_antigenic_stimulus	5	0	0	0	1344	1356.46	1389.12	1421.78	1.03357
GO:0002524_hypersensitivity	5	0	0	0	1344	1356.46	1389.12	1421.78	1.03357
GO:0002702_positive_regulation_of_production_of_molecular_mediator_of_immune_response	5	0	0	0	1344	1356.46	1389.12	1421.78	1.03357
GO:0002720_positive_regulation_of_cytokine_production_during_immune_response	5	0	0	0	1344	1356.46	1389.12	1421.78	1.03357
GO:0002724_regulation_of_T_cell_cytokine_production	5	0	0	0	1344	1356.46	1389.12	1421.78	1.03357
GO:0002763_positive_regulation_of_myeloid_leukocyte_differentiation	5	0	0	0	1344	1356.46	1389.12	1421.78	1.03357
GO:0002820_negative_regulation_of_adaptive_immune_response	5	0	0	0	1344	1356.46	1389.12	1421.78	1.03357
GO:0002823_negative_regulation_of_adaptive_immune_response_based_on_somatic_recombination_of_immune_receptors_built_from_immunoglobulin_superfamily_domains	5	0	0	0	1344	1356.46	1389.12	1421.78	1.03357
GO:0006283_transcription-coupled_nucleotide-excision_repair	5	0	0	0	1344	1356.46	1389.12	1421.78	1.03357
GO:0006301_postreplication_repair	5	0	0	0	1344	1356.46	1389.12	1421.78	1.03357
GO:0006349_imprinting	5	0	0	0	1344	1356.46	1389.12	1421.78	1.03357
GO:0006381_mRNA_editing	5	0	0	0	1344	1356.46	1389.12	1421.78	1.03357
GO:0006526_arginine_biosynthetic_process	5	0	0	0	1344	1356.46	1389.12	1421.78	1.03357
GO:0006534_cysteine_metabolic_process	5	0	0	0	1344	1356.46	1389.12	1421.78	1.03357
GO:0006546_glycine_catabolic_process	5	0	0	0	1344	1356.46	1389.12	1421.78	1.03357
GO:0006561_proline_biosynthetic_process	5	0	0	0	1344	1356.46	1389.12	1421.78	1.03357
GO:0006572_tyrosine_catabolic_process	5	0	0	0	1344	1356.46	1389.12	1421.78	1.03357
GO:0006590_thyroid_hormone_generation	5	0	0	0	1344	1356.46	1389.12	1421.78	1.03357
GO:0006599_phosphagen_metabolic_process	5	0	0	0	1344	1356.46	1389.12	1421.78	1.03357
GO:0006656_phosphatidylcholine_biosynthetic_process	5	0	0	0	1344	1356.46	1389.12	1421.78	1.03357
GO:0006699_bile_acid_biosynthetic_process	5	0	0	0	1344	1356.46	1389.12	1421.78	1.03357
GO:0006895_Golgi_to_endosome_transport	5	0	0	0	1344	1356.46	1389.12	1421.78	1.03357
GO:0007025_beta-tubulin_folding	5	0	0	0	1344	1356.46	1389.12	1421.78	1.03357
GO:0007168_receptor_guanylyl_cyclase_signaling_pathway	5	0	0	0	1344	1356.46	1389.12	1421.78	1.03357
GO:0007176_regulation_of_epidermal_growth_factor_receptor_activity	5	0	0	0	1344	1356.46	1389.12	1421.78	1.03357
GO:0007216_metabotropic_glutamate_receptor_signaling_pathway	5	0	0	0	1344	1356.46	1389.12	1421.78	1.03357
GO:0007274_neuromuscular_synaptic_transmission	5	0	0	0	1344	1356.46	1389.12	1421.78	1.03357
GO:0007500_mesodermal_cell_fate_determination	5	0	0	0	1344	1356.46	1389.12	1421.78	1.03357
GO:0007620_copulation	5	0	0	0	1344	1356.46	1389.12	1421.78	1.03357
GO:0007628_adult_walking_behavior	5	0	0	0	1344	1356.46	1389.12	1421.78	1.03357
GO:0007632_visual_behavior	5	0	0	0	1344	1356.46	1389.12	1421.78	1.03357
GO:0008045_motor_axon_guidance	5	0	0	0	1344	1356.46	1389.12	1421.78	1.03357
GO:0008535_cytochrome_c_oxidase_complex_assembly	5	0	0	0	1344	1356.46	1389.12	1421.78	1.03357
GO:0009219_pyrimidine_deoxyribonucleotide_metabolic_process	5	0	0	0	1344	1356.46	1389.12	1421.78	1.03357
GO:0009268_response_to_pH	5	0	0	0	1344	1356.46	1389.12	1421.78	1.03357
GO:0009791_post-embryonic_development	5	0	0	0	1344	1356.46	1389.12	1421.78	1.03357
GO:0009912_auditory_receptor_cell_fate_commitment	5	0	0	0	1344	1356.46	1389.12	1421.78	1.03357
GO:0015781_pyrimidine_nucleotide-sugar_transport	5	0	0	0	1344	1356.46	1389.12	1421.78	1.03357
GO:0015858_nucleoside_transport	5	0	0	0	1344	1356.46	1389.12	1421.78	1.03357
GO:0015904_tetracycline_transport	5	0	0	0	1344	1356.46	1389.12	1421.78	1.03357
GO:0015908_fatty_acid_transport	5	0	0	0	1344	1356.46	1389.12	1421.78	1.03357
GO:0016556_mRNA_modification	5	0	0	0	1344	1356.46	1389.12	1421.78	1.03357
GO:0016584_nucleosome_spacing	5	0	0	0	1344	1356.46	1389.12	1421.78	1.03357
GO:0016601_Rac_protein_signal_transduction	5	0	0	0	1344	1356.46	1389.12	1421.78	1.03357
GO:0018065_protein-cofactor_linkage	5	0	0	0	1344	1356.46	1389.12	1421.78	1.03357
GO:0018106_peptidyl-histidine_phosphorylation	5	0	0	0	1344	1356.46	1389.12	1421.78	1.03357
GO:0018205_peptidyl-lysine_modification	5	0	0	0	1344	1356.46	1389.12	1421.78	1.03357
GO:0018346_protein_amino_acid_prenylation	5	0	0	0	1344	1356.46	1389.12	1421.78	1.03357
GO:0019236_response_to_pheromone	5	0	0	0	1344	1356.46	1389.12	1421.78	1.03357
GO:0019369_arachidonic_acid_metabolic_process	5	0	0	0	1344	1356.46	1389.12	1421.78	1.03357
GO:0019432_triacylglycerol_biosynthetic_process	5	0	0	0	1344	1356.46	1389.12	1421.78	1.03357
GO:0019827_stem_cell_maintenance	5	0	0	0	1344	1356.46	1389.12	1421.78	1.03357
GO:0019856_pyrimidine_base_biosynthetic_process	5	0	0	0	1344	1356.46	1389.12	1421.78	1.03357
GO:0020027_hemoglobin_metabolic_process	5	0	0	0	1344	1356.46	1389.12	1421.78	1.03357
GO:0021534_cell_proliferation_in_hindbrain	5	0	0	0	1344	1356.46	1389.12	1421.78	1.03357
GO:0021924_cell_proliferation_in_the_external_granule_layer	5	0	0	0	1344	1356.46	1389.12	1421.78	1.03357
GO:0021930_granule_cell_precursor_proliferation	5	0	0	0	1344	1356.46	1389.12	1421.78	1.03357
GO:0021936_regulation_of_granule_cell_precursor_proliferation	5	0	0	0	1344	1356.46	1389.12	1421.78	1.03357
GO:0021940_positive_regulation_of_granule_cell_precursor_proliferation	5	0	0	0	1344	1356.46	1389.12	1421.78	1.03357
GO:0030146_diuresis	5	0	0	0	1344	1356.46	1389.12	1421.78	1.03357
GO:0030204_chondroitin_sulfate_metabolic_process	5	0	0	0	1344	1356.46	1389.12	1421.78	1.03357
GO:0030206_chondroitin_sulfate_biosynthetic_process	5	0	0	0	1344	1356.46	1389.12	1421.78	1.03357
GO:0030802_regulation_of_cyclic_nucleotide_biosynthetic_process	5	0	0	0	1344	1356.46	1389.12	1421.78	1.03357
GO:0030808_regulation_of_nucleotide_biosynthetic_process	5	0	0	0	1344	1356.46	1389.12	1421.78	1.03357
GO:0030814_regulation_of_cAMP_metabolic_process	5	0	0	0	1344	1356.46	1389.12	1421.78	1.03357
GO:0030856_regulation_of_epithelial_cell_differentiation	5	0	0	0	1344	1356.46	1389.12	1421.78	1.03357
GO:0031018_endocrine_pancreas_development	5	0	0	0	1344	1356.46	1389.12	1421.78	1.03357
GO:0031268_pseudopodium_organization_and_biogenesis	5	0	0	0	1344	1356.46	1389.12	1421.78	1.03357
GO:0031269_pseudopodium_formation	5	0	0	0	1344	1356.46	1389.12	1421.78	1.03357
GO:0031272_regulation_of_pseudopodium_formation	5	0	0	0	1344	1356.46	1389.12	1421.78	1.03357
GO:0031274_positive_regulation_of_pseudopodium_formation	5	0	0	0	1344	1356.46	1389.12	1421.78	1.03357
GO:0031341_regulation_of_cell_killing	5	0	0	0	1344	1356.46	1389.12	1421.78	1.03357
GO:0031348_negative_regulation_of_defense_response	5	0	0	0	1344	1356.46	1389.12	1421.78	1.03357
GO:0031529_ruffle_organization_and_biogenesis	5	0	0	0	1344	1356.46	1389.12	1421.78	1.03357
GO:0031645_negative_regulation_of_neurological_process	5	0	0	0	1344	1356.46	1389.12	1421.78	1.03357
GO:0031649_heat_generation	5	0	0	0	1344	1356.46	1389.12	1421.78	1.03357
GO:0032094_response_to_food	5	0	0	0	1344	1356.46	1389.12	1421.78	1.03357
GO:0032095_regulation_of_response_to_food	5	0	0	0	1344	1356.46	1389.12	1421.78	1.03357
GO:0032098_regulation_of_appetite	5	0	0	0	1344	1356.46	1389.12	1421.78	1.03357
GO:0032101_regulation_of_response_to_external_stimulus	5	0	0	0	1344	1356.46	1389.12	1421.78	1.03357
GO:0032104_regulation_of_response_to_extracellular_stimulus	5	0	0	0	1344	1356.46	1389.12	1421.78	1.03357
GO:0032107_regulation_of_response_to_nutrient_levels	5	0	0	0	1344	1356.46	1389.12	1421.78	1.03357
GO:0032274_gonadotropin_secretion	5	0	0	0	1344	1356.46	1389.12	1421.78	1.03357
GO:0032297_negative_regulation_of_DNA_replication_initiation	5	0	0	0	1344	1356.46	1389.12	1421.78	1.03357
GO:0032607_interferon-alpha_production	5	0	0	0	1344	1356.46	1389.12	1421.78	1.03357
GO:0032924_activin_receptor_signaling_pathway	5	0	0	0	1344	1356.46	1389.12	1421.78	1.03357
GO:0032925_regulation_of_activin_receptor_signaling_pathway	5	0	0	0	1344	1356.46	1389.12	1421.78	1.03357
GO:0033059_cellular_pigmentation	5	0	0	0	1344	1356.46	1389.12	1421.78	1.03357
GO:0035050_embryonic_heart_tube_development	5	0	0	0	1344	1356.46	1389.12	1421.78	1.03357
GO:0035116_embryonic_hindlimb_morphogenesis	5	0	0	0	1344	1356.46	1389.12	1421.78	1.03357
GO:0040015_negative_regulation_of_body_size	5	0	0	0	1344	1356.46	1389.12	1421.78	1.03357
GO:0042074_cell_migration_involved_in_gastrulation	5	0	0	0	1344	1356.46	1389.12	1421.78	1.03357
GO:0042104_positive_regulation_of_activated_T_cell_proliferation	5	0	0	0	1344	1356.46	1389.12	1421.78	1.03357
GO:0042119_neutrophil_activation	5	0	0	0	1344	1356.46	1389.12	1421.78	1.03357
GO:0042347_negative_regulation_of_NF-kappaB_import_into_nucleus	5	0	0	0	1344	1356.46	1389.12	1421.78	1.03357
GO:0042384_cilium_biogenesis	5	0	0	0	1344	1356.46	1389.12	1421.78	1.03357
GO:0042439_ethanolamine_and_derivative_metabolic_process	5	0	0	0	1344	1356.46	1389.12	1421.78	1.03357
GO:0042541_hemoglobin_biosynthetic_process	5	0	0	0	1344	1356.46	1389.12	1421.78	1.03357
GO:0042769_DNA_damage_response__detection_of_DNA_damage	5	0	0	0	1344	1356.46	1389.12	1421.78	1.03357
GO:0043029_T_cell_homeostasis	5	0	0	0	1344	1356.46	1389.12	1421.78	1.03357
GO:0043124_negative_regulation_of_I-kappaB_kinase_NF-kappaB_cascade	5	0	0	0	1344	1356.46	1389.12	1421.78	1.03357
GO:0043254_regulation_of_protein_complex_assembly	5	0	0	0	1344	1356.46	1389.12	1421.78	1.03357
GO:0043255_regulation_of_carbohydrate_biosynthetic_process	5	0	0	0	1344	1356.46	1389.12	1421.78	1.03357
GO:0043434_response_to_peptide_hormone_stimulus	5	0	0	0	1344	1356.46	1389.12	1421.78	1.03357
GO:0043547_positive_regulation_of_GTPase_activity	5	0	0	0	1344	1356.46	1389.12	1421.78	1.03357
GO:0043550_regulation_of_lipid_kinase_activity	5	0	0	0	1344	1356.46	1389.12	1421.78	1.03357
GO:0043588_skin_development	5	0	0	0	1344	1356.46	1389.12	1421.78	1.03357
GO:0045064_T-helper_2_cell_differentiation	5	0	0	0	1344	1356.46	1389.12	1421.78	1.03357
GO:0045123_cellular_extravasation	5	0	0	0	1344	1356.46	1389.12	1421.78	1.03357
GO:0045124_regulation_of_bone_resorption	5	0	0	0	1344	1356.46	1389.12	1421.78	1.03357
GO:0045349_interferon-alpha_biosynthetic_process	5	0	0	0	1344	1356.46	1389.12	1421.78	1.03357
GO:0045354_regulation_of_interferon-alpha_biosynthetic_process	5	0	0	0	1344	1356.46	1389.12	1421.78	1.03357
GO:0045579_positive_regulation_of_B_cell_differentiation	5	0	0	0	1344	1356.46	1389.12	1421.78	1.03357
GO:0045763_negative_regulation_of_amino_acid_metabolic_process	5	0	0	0	1344	1356.46	1389.12	1421.78	1.03357
GO:0045778_positive_regulation_of_ossification	5	0	0	0	1344	1356.46	1389.12	1421.78	1.03357
GO:0045861_negative_regulation_of_proteolysis	5	0	0	0	1344	1356.46	1389.12	1421.78	1.03357
GO:0045933_positive_regulation_of_muscle_contraction	5	0	0	0	1344	1356.46	1389.12	1421.78	1.03357
GO:0045947_negative_regulation_of_translational_initiation	5	0	0	0	1344	1356.46	1389.12	1421.78	1.03357
GO:0045980_negative_regulation_of_nucleotide_metabolic_process	5	0	0	0	1344	1356.46	1389.12	1421.78	1.03357
GO:0045995_regulation_of_embryonic_development	5	0	0	0	1344	1356.46	1389.12	1421.78	1.03357
GO:0046323_glucose_import	5	0	0	0	1344	1356.46	1389.12	1421.78	1.03357
GO:0046324_regulation_of_glucose_import	5	0	0	0	1344	1356.46	1389.12	1421.78	1.03357
GO:0046470_phosphatidylcholine_metabolic_process	5	0	0	0	1344	1356.46	1389.12	1421.78	1.03357
GO:0046479_glycosphingolipid_catabolic_process	5	0	0	0	1344	1356.46	1389.12	1421.78	1.03357
GO:0046513_ceramide_biosynthetic_process	5	0	0	0	1344	1356.46	1389.12	1421.78	1.03357
GO:0046884_follicle-stimulating_hormone_secretion	5	0	0	0	1344	1356.46	1389.12	1421.78	1.03357
GO:0046888_negative_regulation_of_hormone_secretion	5	0	0	0	1344	1356.46	1389.12	1421.78	1.03357
GO:0046902_regulation_of_mitochondrial_membrane_permeability	5	0	0	0	1344	1356.46	1389.12	1421.78	1.03357
GO:0047496_vesicle_transport_along_microtubule	5	0	0	0	1344	1356.46	1389.12	1421.78	1.03357
GO:0048009_insulin-like_growth_factor_receptor_signaling_pathway	5	0	0	0	1344	1356.46	1389.12	1421.78	1.03357
GO:0048069_eye_pigmentation	5	0	0	0	1344	1356.46	1389.12	1421.78	1.03357
GO:0048157_oogenesis_(sensu_Mammalia)	5	0	0	0	1344	1356.46	1389.12	1421.78	1.03357
GO:0048291_isotype_switching_to_IgG_isotypes	5	0	0	0	1344	1356.46	1389.12	1421.78	1.03357
GO:0048302_regulation_of_isotype_switching_to_IgG_isotypes	5	0	0	0	1344	1356.46	1389.12	1421.78	1.03357
GO:0048488_synaptic_vesicle_endocytosis	5	0	0	0	1344	1356.46	1389.12	1421.78	1.03357
GO:0048546_digestive_tract_morphogenesis	5	0	0	0	1344	1356.46	1389.12	1421.78	1.03357
GO:0048547_gut_morphogenesis	5	0	0	0	1344	1356.46	1389.12	1421.78	1.03357
GO:0048584_positive_regulation_of_response_to_stimulus	5	0	0	0	1344	1356.46	1389.12	1421.78	1.03357
GO:0048644_muscle_morphogenesis	5	0	0	0	1344	1356.46	1389.12	1421.78	1.03357
GO:0048738_cardiac_muscle_development	5	0	0	0	1344	1356.46	1389.12	1421.78	1.03357
GO:0048821_erythrocyte_development	5	0	0	0	1344	1356.46	1389.12	1421.78	1.03357
GO:0048863_stem_cell_differentiation	5	0	0	0	1344	1356.46	1389.12	1421.78	1.03357
GO:0048864_stem_cell_development	5	0	0	0	1344	1356.46	1389.12	1421.78	1.03357
GO:0050000_chromosome_localization	5	0	0	0	1344	1356.46	1389.12	1421.78	1.03357
GO:0050650_chondroitin_sulfate_proteoglycan_biosynthetic_process	5	0	0	0	1344	1356.46	1389.12	1421.78	1.03357
GO:0050654_chondroitin_sulfate_proteoglycan_metabolic_process	5	0	0	0	1344	1356.46	1389.12	1421.78	1.03357
GO:0050728_negative_regulation_of_inflammatory_response	5	0	0	0	1344	1356.46	1389.12	1421.78	1.03357
GO:0050810_regulation_of_steroid_biosynthetic_process	5	0	0	0	1344	1356.46	1389.12	1421.78	1.03357
GO:0050828_regulation_of_liquid_surface_tension	5	0	0	0	1344	1356.46	1389.12	1421.78	1.03357
GO:0050853_B_cell_receptor_signaling_pathway	5	0	0	0	1344	1356.46	1389.12	1421.78	1.03357
GO:0050869_negative_regulation_of_B_cell_activation	5	0	0	0	1344	1356.46	1389.12	1421.78	1.03357
GO:0050905_neuromuscular_process	5	0	0	0	1344	1356.46	1389.12	1421.78	1.03357
GO:0050921_positive_regulation_of_chemotaxis	5	0	0	0	1344	1356.46	1389.12	1421.78	1.03357
GO:0050951_sensory_perception_of_temperature_stimulus	5	0	0	0	1344	1356.46	1389.12	1421.78	1.03357
GO:0051291_protein_heterooligomerization	5	0	0	0	1344	1356.46	1389.12	1421.78	1.03357
GO:0051303_establishment_of_chromosome_localization	5	0	0	0	1344	1356.46	1389.12	1421.78	1.03357
GO:0055008_cardiac_muscle_morphogensis	5	0	0	0	1344	1356.46	1389.12	1421.78	1.03357
GO:0055010_ventricular_cardiac_muscle_morphogenesis	5	0	0	0	1344	1356.46	1389.12	1421.78	1.03357
GO:0060120_inner_ear_receptor_cell_fate_commitment	5	0	0	0	1344	1356.46	1389.12	1421.78	1.03357
GO:0000059_protein_import_into_nucleus__docking	16	0	0	0	1382	1391.65	1422.47	1453.29	1.02928
GO:0001838_embryonic_epithelial_tube_formation	16	0	0	0	1382	1391.65	1422.47	1453.29	1.02928
GO:0001840_neural_plate_development	16	0	0	0	1382	1391.65	1422.47	1453.29	1.02928
GO:0002200_somatic_diversification_of_immune_receptors	16	0	0	0	1382	1391.65	1422.47	1453.29	1.02928
GO:0006171_cAMP_biosynthetic_process	16	0	0	0	1382	1391.65	1422.47	1453.29	1.02928
GO:0006641_triacylglycerol_metabolic_process	16	0	0	0	1382	1391.65	1422.47	1453.29	1.02928
GO:0006892_post-Golgi_vesicle-mediated_transport	16	0	0	0	1382	1391.65	1422.47	1453.29	1.02928
GO:0007006_mitochondrial_membrane_organization_and_biogenesis	16	0	0	0	1382	1391.65	1422.47	1453.29	1.02928
GO:0007131_meiotic_recombination	16	0	0	0	1382	1391.65	1422.47	1453.29	1.02928
GO:0007193_G-protein_signaling__adenylate_cyclase_inhibiting_pathway	16	0	0	0	1382	1391.65	1422.47	1453.29	1.02928
GO:0007202_phospholipase_C_activation	16	0	0	0	1382	1391.65	1422.47	1453.29	1.02928
GO:0007368_determination_of_left_right_symmetry	16	0	0	0	1382	1391.65	1422.47	1453.29	1.02928
GO:0007584_response_to_nutrient	16	0	0	0	1382	1391.65	1422.47	1453.29	1.02928
GO:0009066_aspartate_family_amino_acid_metabolic_process	16	0	0	0	1382	1391.65	1422.47	1453.29	1.02928
GO:0009112_nucleobase_metabolic_process	16	0	0	0	1382	1391.65	1422.47	1453.29	1.02928
GO:0009218_pyrimidine_ribonucleotide_metabolic_process	16	0	0	0	1382	1391.65	1422.47	1453.29	1.02928
GO:0009636_response_to_toxin	16	0	0	0	1382	1391.65	1422.47	1453.29	1.02928
GO:0009799_determination_of_symmetry	16	0	0	0	1382	1391.65	1422.47	1453.29	1.02928
GO:0009855_determination_of_bilateral_symmetry	16	0	0	0	1382	1391.65	1422.47	1453.29	1.02928
GO:0016445_somatic_diversification_of_immunoglobulins	16	0	0	0	1382	1391.65	1422.47	1453.29	1.02928
GO:0019439_aromatic_compound_catabolic_process	16	0	0	0	1382	1391.65	1422.47	1453.29	1.02928
GO:0019835_cytolysis	16	0	0	0	1382	1391.65	1422.47	1453.29	1.02928
GO:0030166_proteoglycan_biosynthetic_process	16	0	0	0	1382	1391.65	1422.47	1453.29	1.02928
GO:0032623_interleukin-2_production	16	0	0	0	1382	1391.65	1422.47	1453.29	1.02928
GO:0040013_negative_regulation_of_locomotion	16	0	0	0	1382	1391.65	1422.47	1453.29	1.02928
GO:0042094_interleukin-2_biosynthetic_process	16	0	0	0	1382	1391.65	1422.47	1453.29	1.02928
GO:0042095_interferon-gamma_biosynthetic_process	16	0	0	0	1382	1391.65	1422.47	1453.29	1.02928
GO:0042100_B_cell_proliferation	16	0	0	0	1382	1391.65	1422.47	1453.29	1.02928
GO:0042168_heme_metabolic_process	16	0	0	0	1382	1391.65	1422.47	1453.29	1.02928
GO:0042552_myelination	16	0	0	0	1382	1391.65	1422.47	1453.29	1.02928
GO:0042593_glucose_homeostasis	16	0	0	0	1382	1391.65	1422.47	1453.29	1.02928
GO:0043523_regulation_of_neuron_apoptosis	16	0	0	0	1382	1391.65	1422.47	1453.29	1.02928
GO:0045807_positive_regulation_of_endocytosis	16	0	0	0	1382	1391.65	1422.47	1453.29	1.02928
GO:0045927_positive_regulation_of_growth	16	0	0	0	1382	1391.65	1422.47	1453.29	1.02928
GO:0046328_regulation_of_JNK_cascade	16	0	0	0	1382	1391.65	1422.47	1453.29	1.02928
GO:0050852_T_cell_receptor_signaling_pathway	16	0	0	0	1382	1391.65	1422.47	1453.29	1.02928
GO:0051250_negative_regulation_of_lymphocyte_activation	16	0	0	0	1382	1391.65	1422.47	1453.29	1.02928
GO:0051271_negative_regulation_of_cell_motility	16	0	0	0	1382	1391.65	1422.47	1453.29	1.02928
GO:0001822_kidney_development	30	0	0	0	1394	1401.86	1432.45	1463.04	1.02758
GO:0006944_membrane_fusion	30	0	0	0	1394	1401.86	1432.45	1463.04	1.02758
GO:0007631_feeding_behavior	30	0	0	0	1394	1401.86	1432.45	1463.04	1.02758
GO:0010033_response_to_organic_substance	30	0	0	0	1394	1401.86	1432.45	1463.04	1.02758
GO:0016126_sterol_biosynthetic_process	30	0	0	0	1394	1401.86	1432.45	1463.04	1.02758
GO:0030183_B_cell_differentiation	30	0	0	0	1394	1401.86	1432.45	1463.04	1.02758
GO:0042129_regulation_of_T_cell_proliferation	30	0	0	0	1394	1401.86	1432.45	1463.04	1.02758
GO:0043414_biopolymer_methylation	30	0	0	0	1394	1401.86	1432.45	1463.04	1.02758
GO:0046148_pigment_biosynthetic_process	30	0	0	0	1394	1401.86	1432.45	1463.04	1.02758
GO:0048839_inner_ear_development	30	0	0	0	1394	1401.86	1432.45	1463.04	1.02758
GO:0050909_sensory_perception_of_taste	30	0	0	0	1394	1401.86	1432.45	1463.04	1.02758
GO:0051216_cartilage_development	30	0	0	0	1394	1401.86	1432.45	1463.04	1.02758
GO:0019220_regulation_of_phosphate_metabolic_process	50	0	0	0	1397	1407.77	1437.7	1467.63	1.02913
GO:0048608_reproductive_structure_development	50	0	0	0	1397	1407.77	1437.7	1467.63	1.02913
GO:0051174_regulation_of_phosphorus_metabolic_process	50	0	0	0	1397	1407.77	1437.7	1467.63	1.02913
GO:0000271_polysaccharide_biosynthetic_process	22	0	0	0	1422	1431.26	1460.08	1488.9	1.02678
GO:0001707_mesoderm_formation	22	0	0	0	1422	1431.26	1460.08	1488.9	1.02678
GO:0006041_glucosamine_metabolic_process	22	0	0	0	1422	1431.26	1460.08	1488.9	1.02678
GO:0006308_DNA_catabolic_process	22	0	0	0	1422	1431.26	1460.08	1488.9	1.02678
GO:0006662_glycerol_ether_metabolic_process	22	0	0	0	1422	1431.26	1460.08	1488.9	1.02678
GO:0007127_meiosis_I	22	0	0	0	1422	1431.26	1460.08	1488.9	1.02678
GO:0007190_adenylate_cyclase_activation	22	0	0	0	1422	1431.26	1460.08	1488.9	1.02678
GO:0007272_ensheathment_of_neurons	22	0	0	0	1422	1431.26	1460.08	1488.9	1.02678
GO:0008366_axon_ensheathment	22	0	0	0	1422	1431.26	1460.08	1488.9	1.02678
GO:0009411_response_to_UV	22	0	0	0	1422	1431.26	1460.08	1488.9	1.02678
GO:0009451_RNA_modification	22	0	0	0	1422	1431.26	1460.08	1488.9	1.02678
GO:0019722_calcium-mediated_signaling	22	0	0	0	1422	1431.26	1460.08	1488.9	1.02678
GO:0022601_menstrual_cycle_phase	22	0	0	0	1422	1431.26	1460.08	1488.9	1.02678
GO:0022602_menstrual_cycle_process	22	0	0	0	1422	1431.26	1460.08	1488.9	1.02678
GO:0030111_regulation_of_Wnt_receptor_signaling_pathway	22	0	0	0	1422	1431.26	1460.08	1488.9	1.02678
GO:0032386_regulation_of_intracellular_transport	22	0	0	0	1422	1431.26	1460.08	1488.9	1.02678
GO:0035282_segmentation	22	0	0	0	1422	1431.26	1460.08	1488.9	1.02678
GO:0042102_positive_regulation_of_T_cell_proliferation	22	0	0	0	1422	1431.26	1460.08	1488.9	1.02678
GO:0043473_pigmentation	22	0	0	0	1422	1431.26	1460.08	1488.9	1.02678
GO:0050708_regulation_of_protein_secretion	22	0	0	0	1422	1431.26	1460.08	1488.9	1.02678
GO:0050770_regulation_of_axonogenesis	22	0	0	0	1422	1431.26	1460.08	1488.9	1.02678
GO:0051016_barbed-end_actin_filament_capping	22	0	0	0	1422	1431.26	1460.08	1488.9	1.02678
GO:0051091_positive_regulation_of_transcription_factor_activity	22	0	0	0	1422	1431.26	1460.08	1488.9	1.02678
GO:0051241_negative_regulation_of_multicellular_organismal_process	22	0	0	0	1422	1431.26	1460.08	1488.9	1.02678
GO:0051693_actin_filament_capping	22	0	0	0	1422	1431.26	1460.08	1488.9	1.02678
GO:0016032_viral_reproduction	45	0	0	0	1424	1433.5	1461.95	1490.4	1.02665
GO:0051251_positive_regulation_of_lymphocyte_activation	45	0	0	0	1424	1433.5	1461.95	1490.4	1.02665
GO:0000723_telomere_maintenance	18	0	0	0	1449	1464.98	1492.06	1519.14	1.02972
GO:0001649_osteoblast_differentiation	18	0	0	0	1449	1464.98	1492.06	1519.14	1.02972
GO:0001657_ureteric_bud_development	18	0	0	0	1449	1464.98	1492.06	1519.14	1.02972
GO:0001708_cell_fate_specification	18	0	0	0	1449	1464.98	1492.06	1519.14	1.02972
GO:0006023_aminoglycan_biosynthetic_process	18	0	0	0	1449	1464.98	1492.06	1519.14	1.02972
GO:0006479_protein_amino_acid_methylation	18	0	0	0	1449	1464.98	1492.06	1519.14	1.02972
GO:0006635_fatty_acid_beta-oxidation	18	0	0	0	1449	1464.98	1492.06	1519.14	1.02972
GO:0006691_leukotriene_metabolic_process	18	0	0	0	1449	1464.98	1492.06	1519.14	1.02972
GO:0007031_peroxisome_organization_and_biogenesis	18	0	0	0	1449	1464.98	1492.06	1519.14	1.02972
GO:0007162_negative_regulation_of_cell_adhesion	18	0	0	0	1449	1464.98	1492.06	1519.14	1.02972
GO:0007530_sex_determination	18	0	0	0	1449	1464.98	1492.06	1519.14	1.02972
GO:0008213_protein_amino_acid_alkylation	18	0	0	0	1449	1464.98	1492.06	1519.14	1.02972
GO:0009311_oligosaccharide_metabolic_process	18	0	0	0	1449	1464.98	1492.06	1519.14	1.02972
GO:0016458_gene_silencing	18	0	0	0	1449	1464.98	1492.06	1519.14	1.02972
GO:0021915_neural_tube_development	18	0	0	0	1449	1464.98	1492.06	1519.14	1.02972
GO:0032200_telomere_organization_and_biogenesis	18	0	0	0	1449	1464.98	1492.06	1519.14	1.02972
GO:0035264_multicellular_organism_growth	18	0	0	0	1449	1464.98	1492.06	1519.14	1.02972
GO:0042990_regulation_of_transcription_factor_import_into_nucleus	18	0	0	0	1449	1464.98	1492.06	1519.14	1.02972
GO:0042991_transcription_factor_import_into_nucleus	18	0	0	0	1449	1464.98	1492.06	1519.14	1.02972
GO:0043449_alkene_metabolic_process	18	0	0	0	1449	1464.98	1492.06	1519.14	1.02972
GO:0046631_alpha-beta_T_cell_activation	18	0	0	0	1449	1464.98	1492.06	1519.14	1.02972
GO:0051092_activation_of_NF-kappaB_transcription_factor	18	0	0	0	1449	1464.98	1492.06	1519.14	1.02972
GO:0051252_regulation_of_RNA_metabolic_process	18	0	0	0	1449	1464.98	1492.06	1519.14	1.02972
GO:0051318_G1_phase	18	0	0	0	1449	1464.98	1492.06	1519.14	1.02972
GO:0051701_interaction_with_host	18	0	0	0	1449	1464.98	1492.06	1519.14	1.02972
GO:0001541_ovarian_follicle_development	15	0	0	0	1480	1495.36	1521.62	1547.88	1.02812
GO:0001570_vasculogenesis	15	0	0	0	1480	1495.36	1521.62	1547.88	1.02812
GO:0001839_neural_plate_morphogenesis	15	0	0	0	1480	1495.36	1521.62	1547.88	1.02812
GO:0001841_neural_tube_formation	15	0	0	0	1480	1495.36	1521.62	1547.88	1.02812
GO:0006081_aldehyde_metabolic_process	15	0	0	0	1480	1495.36	1521.62	1547.88	1.02812
GO:0006354_RNA_elongation	15	0	0	0	1480	1495.36	1521.62	1547.88	1.02812
GO:0006541_glutamine_metabolic_process	15	0	0	0	1480	1495.36	1521.62	1547.88	1.02812
GO:0006611_protein_export_from_nucleus	15	0	0	0	1480	1495.36	1521.62	1547.88	1.02812
GO:0006692_prostanoid_metabolic_process	15	0	0	0	1480	1495.36	1521.62	1547.88	1.02812
GO:0006693_prostaglandin_metabolic_process	15	0	0	0	1480	1495.36	1521.62	1547.88	1.02812
GO:0006779_porphyrin_biosynthetic_process	15	0	0	0	1480	1495.36	1521.62	1547.88	1.02812
GO:0007076_mitotic_chromosome_condensation	15	0	0	0	1480	1495.36	1521.62	1547.88	1.02812
GO:0008206_bile_acid_metabolic_process	15	0	0	0	1480	1495.36	1521.62	1547.88	1.02812
GO:0009220_pyrimidine_ribonucleotide_biosynthetic_process	15	0	0	0	1480	1495.36	1521.62	1547.88	1.02812
GO:0009798_axis_specification	15	0	0	0	1480	1495.36	1521.62	1547.88	1.02812
GO:0015804_neutral_amino_acid_transport	15	0	0	0	1480	1495.36	1521.62	1547.88	1.02812
GO:0018149_peptide_cross-linking	15	0	0	0	1480	1495.36	1521.62	1547.88	1.02812
GO:0030101_natural_killer_cell_activation	15	0	0	0	1480	1495.36	1521.62	1547.88	1.02812
GO:0030162_regulation_of_proteolysis	15	0	0	0	1480	1495.36	1521.62	1547.88	1.02812
GO:0033014_tetrapyrrole_biosynthetic_process	15	0	0	0	1480	1495.36	1521.62	1547.88	1.02812
GO:0042036_negative_regulation_of_cytokine_biosynthetic_process	15	0	0	0	1480	1495.36	1521.62	1547.88	1.02812
GO:0042364_water-soluble_vitamin_biosynthetic_process	15	0	0	0	1480	1495.36	1521.62	1547.88	1.02812
GO:0045072_regulation_of_interferon-gamma_biosynthetic_process	15	0	0	0	1480	1495.36	1521.62	1547.88	1.02812
GO:0045619_regulation_of_lymphocyte_differentiation	15	0	0	0	1480	1495.36	1521.62	1547.88	1.02812
GO:0046839_phospholipid_dephosphorylation	15	0	0	0	1480	1495.36	1521.62	1547.88	1.02812
GO:0048489_synaptic_vesicle_transport	15	0	0	0	1480	1495.36	1521.62	1547.88	1.02812
GO:0048568_embryonic_organ_development	15	0	0	0	1480	1495.36	1521.62	1547.88	1.02812
GO:0048663_neuron_fate_commitment	15	0	0	0	1480	1495.36	1521.62	1547.88	1.02812
GO:0050663_cytokine_secretion	15	0	0	0	1480	1495.36	1521.62	1547.88	1.02812
GO:0050714_positive_regulation_of_protein_secretion	15	0	0	0	1480	1495.36	1521.62	1547.88	1.02812
GO:0051648_vesicle_localization	15	0	0	0	1480	1495.36	1521.62	1547.88	1.02812
GO:0000051_urea_cycle_intermediate_metabolic_process	13	0	0	0	1522	1536.27	1561.5	1586.73	1.02595
GO:0000084_S_phase_of_mitotic_cell_cycle	13	0	0	0	1522	1536.27	1561.5	1586.73	1.02595
GO:0000086_G2_M_transition_of_mitotic_cell_cycle	13	0	0	0	1522	1536.27	1561.5	1586.73	1.02595
GO:0001569_patterning_of_blood_vessels	13	0	0	0	1522	1536.27	1561.5	1586.73	1.02595
GO:0001756_somitogenesis	13	0	0	0	1522	1536.27	1561.5	1586.73	1.02595
GO:0001906_cell_killing	13	0	0	0	1522	1536.27	1561.5	1586.73	1.02595
GO:0001942_hair_follicle_development	13	0	0	0	1522	1536.27	1561.5	1586.73	1.02595
GO:0005978_glycogen_biosynthetic_process	13	0	0	0	1522	1536.27	1561.5	1586.73	1.02595
GO:0006305_DNA_alkylation	13	0	0	0	1522	1536.27	1561.5	1586.73	1.02595
GO:0006306_DNA_methylation	13	0	0	0	1522	1536.27	1561.5	1586.73	1.02595
GO:0006607_NLS-bearing_substrate_import_into_nucleus	13	0	0	0	1522	1536.27	1561.5	1586.73	1.02595
GO:0006760_folic_acid_and_derivative_metabolic_process	13	0	0	0	1522	1536.27	1561.5	1586.73	1.02595
GO:0006776_vitamin_A_metabolic_process	13	0	0	0	1522	1536.27	1561.5	1586.73	1.02595
GO:0007214_gamma-aminobutyric_acid_signaling_pathway	13	0	0	0	1522	1536.27	1561.5	1586.73	1.02595
GO:0007224_smoothened_signaling_pathway	13	0	0	0	1522	1536.27	1561.5	1586.73	1.02595
GO:0007405_neuroblast_proliferation	13	0	0	0	1522	1536.27	1561.5	1586.73	1.02595
GO:0009126_purine_nucleoside_monophosphate_metabolic_process	13	0	0	0	1522	1536.27	1561.5	1586.73	1.02595
GO:0009127_purine_nucleoside_monophosphate_biosynthetic_process	13	0	0	0	1522	1536.27	1561.5	1586.73	1.02595
GO:0009147_pyrimidine_nucleoside_triphosphate_metabolic_process	13	0	0	0	1522	1536.27	1561.5	1586.73	1.02595
GO:0009167_purine_ribonucleoside_monophosphate_metabolic_process	13	0	0	0	1522	1536.27	1561.5	1586.73	1.02595
GO:0009168_purine_ribonucleoside_monophosphate_biosynthetic_process	13	0	0	0	1522	1536.27	1561.5	1586.73	1.02595
GO:0009250_glucan_biosynthetic_process	13	0	0	0	1522	1536.27	1561.5	1586.73	1.02595
GO:0009743_response_to_carbohydrate_stimulus	13	0	0	0	1522	1536.27	1561.5	1586.73	1.02595
GO:0010038_response_to_metal_ion	13	0	0	0	1522	1536.27	1561.5	1586.73	1.02595
GO:0014020_primary_neural_tube_formation	13	0	0	0	1522	1536.27	1561.5	1586.73	1.02595
GO:0015914_phospholipid_transport	13	0	0	0	1522	1536.27	1561.5	1586.73	1.02595
GO:0016202_regulation_of_striated_muscle_development	13	0	0	0	1522	1536.27	1561.5	1586.73	1.02595
GO:0017156_calcium_ion-dependent_exocytosis	13	0	0	0	1522	1536.27	1561.5	1586.73	1.02595
GO:0022404_molting_cycle_process	13	0	0	0	1522	1536.27	1561.5	1586.73	1.02595
GO:0022405_hair_cycle_process	13	0	0	0	1522	1536.27	1561.5	1586.73	1.02595
GO:0030516_regulation_of_axon_extension	13	0	0	0	1522	1536.27	1561.5	1586.73	1.02595
GO:0031032_actomyosin_structure_organization_and_biogenesis	13	0	0	0	1522	1536.27	1561.5	1586.73	1.02595
GO:0031124_mRNA_3'-end_processing	13	0	0	0	1522	1536.27	1561.5	1586.73	1.02595
GO:0032011_ARF_protein_signal_transduction	13	0	0	0	1522	1536.27	1561.5	1586.73	1.02595
GO:0032012_regulation_of_ARF_protein_signal_transduction	13	0	0	0	1522	1536.27	1561.5	1586.73	1.02595
GO:0042176_regulation_of_protein_catabolic_process	13	0	0	0	1522	1536.27	1561.5	1586.73	1.02595
GO:0045446_endothelial_cell_differentiation	13	0	0	0	1522	1536.27	1561.5	1586.73	1.02595
GO:0048592_eye_morphogenesis	13	0	0	0	1522	1536.27	1561.5	1586.73	1.02595
GO:0048627_myoblast_development	13	0	0	0	1522	1536.27	1561.5	1586.73	1.02595
GO:0050707_regulation_of_cytokine_secretion	13	0	0	0	1522	1536.27	1561.5	1586.73	1.02595
GO:0051320_S_phase	13	0	0	0	1522	1536.27	1561.5	1586.73	1.02595
GO:0051650_establishment_of_vesicle_localization	13	0	0	0	1522	1536.27	1561.5	1586.73	1.02595
GO:0001654_eye_development	25	0	0	0	1539	1551.56	1575.93	1600.3	1.024
GO:0006695_cholesterol_biosynthetic_process	25	0	0	0	1539	1551.56	1575.93	1600.3	1.024
GO:0007346_regulation_of_progression_through_mitotic_cell_cycle	25	0	0	0	1539	1551.56	1575.93	1600.3	1.024
GO:0007602_phototransduction	25	0	0	0	1539	1551.56	1575.93	1600.3	1.024
GO:0008645_hexose_transport	25	0	0	0	1539	1551.56	1575.93	1600.3	1.024
GO:0009109_coenzyme_catabolic_process	25	0	0	0	1539	1551.56	1575.93	1600.3	1.024
GO:0009584_detection_of_visible_light	25	0	0	0	1539	1551.56	1575.93	1600.3	1.024
GO:0009953_dorsal_ventral_pattern_formation	25	0	0	0	1539	1551.56	1575.93	1600.3	1.024
GO:0014031_mesenchymal_cell_development	25	0	0	0	1539	1551.56	1575.93	1600.3	1.024
GO:0015749_monosaccharide_transport	25	0	0	0	1539	1551.56	1575.93	1600.3	1.024
GO:0031644_regulation_of_neurological_process	25	0	0	0	1539	1551.56	1575.93	1600.3	1.024
GO:0042063_gliogenesis	25	0	0	0	1539	1551.56	1575.93	1600.3	1.024
GO:0046545_development_of_primary_female_sexual_characteristics	25	0	0	0	1539	1551.56	1575.93	1600.3	1.024
GO:0046660_female_sex_differentiation	25	0	0	0	1539	1551.56	1575.93	1600.3	1.024
GO:0050864_regulation_of_B_cell_activation	25	0	0	0	1539	1551.56	1575.93	1600.3	1.024
GO:0050908_detection_of_light_stimulus_during_visual_perception	25	0	0	0	1539	1551.56	1575.93	1600.3	1.024
GO:0050962_detection_of_light_stimulus_during_sensory_perception	25	0	0	0	1539	1551.56	1575.93	1600.3	1.024
GO:0000209_protein_polyubiquitination	6	0	0	0	1682	1694.48	1717.06	1739.64	1.02084
GO:0001952_regulation_of_cell-matrix_adhesion	6	0	0	0	1682	1694.48	1717.06	1739.64	1.02084
GO:0002709_regulation_of_T_cell_mediated_immunity	6	0	0	0	1682	1694.48	1717.06	1739.64	1.02084
GO:0005980_glycogen_catabolic_process	6	0	0	0	1682	1694.48	1717.06	1739.64	1.02084
GO:0006266_DNA_ligation	6	0	0	0	1682	1694.48	1717.06	1739.64	1.02084
GO:0006312_mitotic_recombination	6	0	0	0	1682	1694.48	1717.06	1739.64	1.02084
GO:0006337_nucleosome_disassembly	6	0	0	0	1682	1694.48	1717.06	1739.64	1.02084
GO:0006400_tRNA_modification	6	0	0	0	1682	1694.48	1717.06	1739.64	1.02084
GO:0006415_translational_termination	6	0	0	0	1682	1694.48	1717.06	1739.64	1.02084
GO:0006474_N-terminal_protein_amino_acid_acetylation	6	0	0	0	1682	1694.48	1717.06	1739.64	1.02084
GO:0006477_protein_amino_acid_sulfation	6	0	0	0	1682	1694.48	1717.06	1739.64	1.02084
GO:0006548_histidine_catabolic_process	6	0	0	0	1682	1694.48	1717.06	1739.64	1.02084
GO:0006568_tryptophan_metabolic_process	6	0	0	0	1682	1694.48	1717.06	1739.64	1.02084
GO:0006583_melanin_biosynthetic_process_from_tyrosine	6	0	0	0	1682	1694.48	1717.06	1739.64	1.02084
GO:0006621_protein_retention_in_ER	6	0	0	0	1682	1694.48	1717.06	1739.64	1.02084
GO:0006625_protein_targeting_to_peroxisome	6	0	0	0	1682	1694.48	1717.06	1739.64	1.02084
GO:0006702_androgen_biosynthetic_process	6	0	0	0	1682	1694.48	1717.06	1739.64	1.02084
GO:0006729_tetrahydrobiopterin_biosynthetic_process	6	0	0	0	1682	1694.48	1717.06	1739.64	1.02084
GO:0006777_Mo-molybdopterin_cofactor_biosynthetic_process	6	0	0	0	1682	1694.48	1717.06	1739.64	1.02084
GO:0006878_copper_ion_homeostasis	6	0	0	0	1682	1694.48	1717.06	1739.64	1.02084
GO:0006970_response_to_osmotic_stress	6	0	0	0	1682	1694.48	1717.06	1739.64	1.02084
GO:0007032_endosome_organization_and_biogenesis	6	0	0	0	1682	1694.48	1717.06	1739.64	1.02084
GO:0007089_traversing_start_control_point_of_mitotic_cell_cycle	6	0	0	0	1682	1694.48	1717.06	1739.64	1.02084
GO:0007094_mitotic_spindle_checkpoint	6	0	0	0	1682	1694.48	1717.06	1739.64	1.02084
GO:0007158_neuron_adhesion	6	0	0	0	1682	1694.48	1717.06	1739.64	1.02084
GO:0007164_establishment_of_tissue_polarity	6	0	0	0	1682	1694.48	1717.06	1739.64	1.02084
GO:0007213_acetylcholine_receptor_signaling__muscarinic_pathway	6	0	0	0	1682	1694.48	1717.06	1739.64	1.02084
GO:0007217_tachykinin_signaling_pathway	6	0	0	0	1682	1694.48	1717.06	1739.64	1.02084
GO:0007220_Notch_receptor_processing	6	0	0	0	1682	1694.48	1717.06	1739.64	1.02084
GO:0007270_nerve-nerve_synaptic_transmission	6	0	0	0	1682	1694.48	1717.06	1739.64	1.02084
GO:0007340_acrosome_reaction	6	0	0	0	1682	1694.48	1717.06	1739.64	1.02084
GO:0007413_axonal_fasciculation	6	0	0	0	1682	1694.48	1717.06	1739.64	1.02084
GO:0007512_adult_heart_development	6	0	0	0	1682	1694.48	1717.06	1739.64	1.02084
GO:0008211_glucocorticoid_metabolic_process	6	0	0	0	1682	1694.48	1717.06	1739.64	1.02084
GO:0008343_adult_feeding_behavior	6	0	0	0	1682	1694.48	1717.06	1739.64	1.02084
GO:0008354_germ_cell_migration	6	0	0	0	1682	1694.48	1717.06	1739.64	1.02084
GO:0008589_regulation_of_smoothened_signaling_pathway	6	0	0	0	1682	1694.48	1717.06	1739.64	1.02084
GO:0008634_negative_regulation_of_survival_gene_product_activity	6	0	0	0	1682	1694.48	1717.06	1739.64	1.02084
GO:0009062_fatty_acid_catabolic_process	6	0	0	0	1682	1694.48	1717.06	1739.64	1.02084
GO:0009068_aspartate_family_amino_acid_catabolic_process	6	0	0	0	1682	1694.48	1717.06	1739.64	1.02084
GO:0009071_serine_family_amino_acid_catabolic_process	6	0	0	0	1682	1694.48	1717.06	1739.64	1.02084
GO:0009077_histidine_family_amino_acid_catabolic_process	6	0	0	0	1682	1694.48	1717.06	1739.64	1.02084
GO:0009086_methionine_biosynthetic_process	6	0	0	0	1682	1694.48	1717.06	1739.64	1.02084
GO:0009303_rRNA_transcription	6	0	0	0	1682	1694.48	1717.06	1739.64	1.02084
GO:0009435_NAD_biosynthetic_process	6	0	0	0	1682	1694.48	1717.06	1739.64	1.02084
GO:0009954_proximal_distal_pattern_formation	6	0	0	0	1682	1694.48	1717.06	1739.64	1.02084
GO:0014003_oligodendrocyte_development	6	0	0	0	1682	1694.48	1717.06	1739.64	1.02084
GO:0015780_nucleotide-sugar_transport	6	0	0	0	1682	1694.48	1717.06	1739.64	1.02084
GO:0015844_monoamine_transport	6	0	0	0	1682	1694.48	1717.06	1739.64	1.02084
GO:0015884_folic_acid_transport	6	0	0	0	1682	1694.48	1717.06	1739.64	1.02084
GO:0015936_coenzyme_A_metabolic_process	6	0	0	0	1682	1694.48	1717.06	1739.64	1.02084
GO:0015937_coenzyme_A_biosynthetic_process	6	0	0	0	1682	1694.48	1717.06	1739.64	1.02084
GO:0016050_vesicle_organization_and_biogenesis	6	0	0	0	1682	1694.48	1717.06	1739.64	1.02084
GO:0016079_synaptic_vesicle_exocytosis	6	0	0	0	1682	1694.48	1717.06	1739.64	1.02084
GO:0016486_peptide_hormone_processing	6	0	0	0	1682	1694.48	1717.06	1739.64	1.02084
GO:0016579_protein_deubiquitination	6	0	0	0	1682	1694.48	1717.06	1739.64	1.02084
GO:0017144_drug_metabolic_process	6	0	0	0	1682	1694.48	1717.06	1739.64	1.02084
GO:0018342_protein_prenylation	6	0	0	0	1682	1694.48	1717.06	1739.64	1.02084
GO:0019048_virus-host_interaction	6	0	0	0	1682	1694.48	1717.06	1739.64	1.02084
GO:0019321_pentose_metabolic_process	6	0	0	0	1682	1694.48	1717.06	1739.64	1.02084
GO:0019377_glycolipid_catabolic_process	6	0	0	0	1682	1694.48	1717.06	1739.64	1.02084
GO:0019674_NAD_metabolic_process	6	0	0	0	1682	1694.48	1717.06	1739.64	1.02084
GO:0019720_Mo-molybdopterin_cofactor_metabolic_process	6	0	0	0	1682	1694.48	1717.06	1739.64	1.02084
GO:0019883_antigen_processing_and_presentation_of_endogenous_antigen	6	0	0	0	1682	1694.48	1717.06	1739.64	1.02084
GO:0019884_antigen_processing_and_presentation_of_exogenous_antigen	6	0	0	0	1682	1694.48	1717.06	1739.64	1.02084
GO:0022408_negative_regulation_of_cell-cell_adhesion	6	0	0	0	1682	1694.48	1717.06	1739.64	1.02084
GO:0030212_hyaluronan_metabolic_process	6	0	0	0	1682	1694.48	1717.06	1739.64	1.02084
GO:0030238_male_sex_determination	6	0	0	0	1682	1694.48	1717.06	1739.64	1.02084
GO:0030503_regulation_of_cell_redox_homeostasis	6	0	0	0	1682	1694.48	1717.06	1739.64	1.02084
GO:0030517_negative_regulation_of_axon_extension	6	0	0	0	1682	1694.48	1717.06	1739.64	1.02084
GO:0030728_ovulation	6	0	0	0	1682	1694.48	1717.06	1739.64	1.02084
GO:0030799_regulation_of_cyclic_nucleotide_metabolic_process	6	0	0	0	1682	1694.48	1717.06	1739.64	1.02084
GO:0030878_thyroid_gland_development	6	0	0	0	1682	1694.48	1717.06	1739.64	1.02084
GO:0031294_lymphocyte_costimulation	6	0	0	0	1682	1694.48	1717.06	1739.64	1.02084
GO:0031295_T_cell_costimulation	6	0	0	0	1682	1694.48	1717.06	1739.64	1.02084
GO:0031346_positive_regulation_of_cell_projection_organization_and_biogenesis	6	0	0	0	1682	1694.48	1717.06	1739.64	1.02084
GO:0031498_chromatin_disassembly	6	0	0	0	1682	1694.48	1717.06	1739.64	1.02084
GO:0032324_molybdopterin_cofactor_biosynthetic_process	6	0	0	0	1682	1694.48	1717.06	1739.64	1.02084
GO:0033077_T_cell_differentiation_in_the_thymus	6	0	0	0	1682	1694.48	1717.06	1739.64	1.02084
GO:0035051_cardiac_cell_differentiation	6	0	0	0	1682	1694.48	1717.06	1739.64	1.02084
GO:0035115_embryonic_forelimb_morphogenesis	6	0	0	0	1682	1694.48	1717.06	1739.64	1.02084
GO:0035136_forelimb_morphogenesis	6	0	0	0	1682	1694.48	1717.06	1739.64	1.02084
GO:0035137_hindlimb_morphogenesis	6	0	0	0	1682	1694.48	1717.06	1739.64	1.02084
GO:0042255_ribosome_assembly	6	0	0	0	1682	1694.48	1717.06	1739.64	1.02084
GO:0042312_regulation_of_vasodilation	6	0	0	0	1682	1694.48	1717.06	1739.64	1.02084
GO:0042326_negative_regulation_of_phosphorylation	6	0	0	0	1682	1694.48	1717.06	1739.64	1.02084
GO:0042346_positive_regulation_of_NF-kappaB_import_into_nucleus	6	0	0	0	1682	1694.48	1717.06	1739.64	1.02084
GO:0042403_thyroid_hormone_metabolic_process	6	0	0	0	1682	1694.48	1717.06	1739.64	1.02084
GO:0042462_eye_photoreceptor_cell_development	6	0	0	0	1682	1694.48	1717.06	1739.64	1.02084
GO:0042554_superoxide_release	6	0	0	0	1682	1694.48	1717.06	1739.64	1.02084
GO:0042572_retinol_metabolic_process	6	0	0	0	1682	1694.48	1717.06	1739.64	1.02084
GO:0042596_fear_response	6	0	0	0	1682	1694.48	1717.06	1739.64	1.02084
GO:0042787_protein_ubiquitination_during_ubiquitin-dependent_protein_catabolic_process	6	0	0	0	1682	1694.48	1717.06	1739.64	1.02084
GO:0043043_peptide_biosynthetic_process	6	0	0	0	1682	1694.48	1717.06	1739.64	1.02084
GO:0043094_metabolic_compound_salvage	6	0	0	0	1682	1694.48	1717.06	1739.64	1.02084
GO:0043299_leukocyte_degranulation	6	0	0	0	1682	1694.48	1717.06	1739.64	1.02084
GO:0043545_molybdopterin_cofactor_metabolic_process	6	0	0	0	1682	1694.48	1717.06	1739.64	1.02084
GO:0045039_protein_import_into_mitochondrial_inner_membrane	6	0	0	0	1682	1694.48	1717.06	1739.64	1.02084
GO:0045061_thymic_T_cell_selection	6	0	0	0	1682	1694.48	1717.06	1739.64	1.02084
GO:0045073_regulation_of_chemokine_biosynthetic_process	6	0	0	0	1682	1694.48	1717.06	1739.64	1.02084
GO:0045088_regulation_of_innate_immune_response	6	0	0	0	1682	1694.48	1717.06	1739.64	1.02084
GO:0045089_positive_regulation_of_innate_immune_response	6	0	0	0	1682	1694.48	1717.06	1739.64	1.02084
GO:0045090_retroviral_genome_replication	6	0	0	0	1682	1694.48	1717.06	1739.64	1.02084
GO:0045103_intermediate_filament-based_process	6	0	0	0	1682	1694.48	1717.06	1739.64	1.02084
GO:0045104_intermediate_filament_cytoskeleton_organization_and_biogenesis	6	0	0	0	1682	1694.48	1717.06	1739.64	1.02084
GO:0045197_establishment_and_or_maintenance_of_epithelial_cell_polarity	6	0	0	0	1682	1694.48	1717.06	1739.64	1.02084
GO:0045416_positive_regulation_of_interleukin-8_biosynthetic_process	6	0	0	0	1682	1694.48	1717.06	1739.64	1.02084
GO:0045429_positive_regulation_of_nitric_oxide_biosynthetic_process	6	0	0	0	1682	1694.48	1717.06	1739.64	1.02084
GO:0045582_positive_regulation_of_T_cell_differentiation	6	0	0	0	1682	1694.48	1717.06	1739.64	1.02084
GO:0045661_regulation_of_myoblast_differentiation	6	0	0	0	1682	1694.48	1717.06	1739.64	1.02084
GO:0045667_regulation_of_osteoblast_differentiation	6	0	0	0	1682	1694.48	1717.06	1739.64	1.02084
GO:0045744_negative_regulation_of_G-protein_coupled_receptor_protein_signaling_pathway	6	0	0	0	1682	1694.48	1717.06	1739.64	1.02084
GO:0045840_positive_regulation_of_mitosis	6	0	0	0	1682	1694.48	1717.06	1739.64	1.02084
GO:0045885_positive_regulation_of_survival_gene_product_activity	6	0	0	0	1682	1694.48	1717.06	1739.64	1.02084
GO:0045913_positive_regulation_of_carbohydrate_metabolic_process	6	0	0	0	1682	1694.48	1717.06	1739.64	1.02084
GO:0045923_positive_regulation_of_fatty_acid_metabolic_process	6	0	0	0	1682	1694.48	1717.06	1739.64	1.02084
GO:0045936_negative_regulation_of_phosphate_metabolic_process	6	0	0	0	1682	1694.48	1717.06	1739.64	1.02084
GO:0046006_regulation_of_activated_T_cell_proliferation	6	0	0	0	1682	1694.48	1717.06	1739.64	1.02084
GO:0046146_tetrahydrobiopterin_metabolic_process	6	0	0	0	1682	1694.48	1717.06	1739.64	1.02084
GO:0046520_sphingoid_biosynthetic_process	6	0	0	0	1682	1694.48	1717.06	1739.64	1.02084
GO:0046852_positive_regulation_of_bone_remodeling	6	0	0	0	1682	1694.48	1717.06	1739.64	1.02084
GO:0046928_regulation_of_neurotransmitter_secretion	6	0	0	0	1682	1694.48	1717.06	1739.64	1.02084
GO:0048168_regulation_of_neuronal_synaptic_plasticity	6	0	0	0	1682	1694.48	1717.06	1739.64	1.02084
GO:0048259_regulation_of_receptor_mediated_endocytosis	6	0	0	0	1682	1694.48	1717.06	1739.64	1.02084
GO:0048285_organelle_fission	6	0	0	0	1682	1694.48	1717.06	1739.64	1.02084
GO:0048339_paraxial_mesoderm_development	6	0	0	0	1682	1694.48	1717.06	1739.64	1.02084
GO:0048340_paraxial_mesoderm_morphogenesis	6	0	0	0	1682	1694.48	1717.06	1739.64	1.02084
GO:0048538_thymus_development	6	0	0	0	1682	1694.48	1717.06	1739.64	1.02084
GO:0048566_embryonic_gut_development	6	0	0	0	1682	1694.48	1717.06	1739.64	1.02084
GO:0048660_regulation_of_smooth_muscle_cell_proliferation	6	0	0	0	1682	1694.48	1717.06	1739.64	1.02084
GO:0048704_embryonic_skeletal_morphogenesis	6	0	0	0	1682	1694.48	1717.06	1739.64	1.02084
GO:0048708_astrocyte_differentiation	6	0	0	0	1682	1694.48	1717.06	1739.64	1.02084
GO:0048820_hair_follicle_maturation	6	0	0	0	1682	1694.48	1717.06	1739.64	1.02084
GO:0050684_regulation_of_mRNA_processing	6	0	0	0	1682	1694.48	1717.06	1739.64	1.02084
GO:0050907_detection_of_chemical_stimulus_during_sensory_perception	6	0	0	0	1682	1694.48	1717.06	1739.64	1.02084
GO:0050912_detection_of_chemical_stimulus_during_sensory_perception_of_taste	6	0	0	0	1682	1694.48	1717.06	1739.64	1.02084
GO:0050920_regulation_of_chemotaxis	6	0	0	0	1682	1694.48	1717.06	1739.64	1.02084
GO:0050999_regulation_of_nitric-oxide_synthase_activity	6	0	0	0	1682	1694.48	1717.06	1739.64	1.02084
GO:0051058_negative_regulation_of_small_GTPase_mediated_signal_transduction	6	0	0	0	1682	1694.48	1717.06	1739.64	1.02084
GO:0051205_protein_insertion_into_membrane	6	0	0	0	1682	1694.48	1717.06	1739.64	1.02084
GO:0051208_sequestering_of_calcium_ion	6	0	0	0	1682	1694.48	1717.06	1739.64	1.02084
GO:0051705_behavioral_interaction_between_organisms	6	0	0	0	1682	1694.48	1717.06	1739.64	1.02084
GO:0051923_sulfation	6	0	0	0	1682	1694.48	1717.06	1739.64	1.02084
GO:0000096_sulfur_amino_acid_metabolic_process	19	0	0	0	1709	1723.69	1744.94	1766.19	1.02103
GO:0001817_regulation_of_cytokine_production	19	0	0	0	1709	1723.69	1744.94	1766.19	1.02103
GO:0002504_antigen_processing_and_presentation_of_peptide_or_polysaccharide_antigen_via_MHC_class_II	19	0	0	0	1709	1723.69	1744.94	1766.19	1.02103
GO:0006071_glycerol_metabolic_process	19	0	0	0	1709	1723.69	1744.94	1766.19	1.02103
GO:0006221_pyrimidine_nucleotide_biosynthetic_process	19	0	0	0	1709	1723.69	1744.94	1766.19	1.02103
GO:0006778_porphyrin_metabolic_process	19	0	0	0	1709	1723.69	1744.94	1766.19	1.02103
GO:0006809_nitric_oxide_biosynthetic_process	19	0	0	0	1709	1723.69	1744.94	1766.19	1.02103
GO:0006879_iron_ion_homeostasis	19	0	0	0	1709	1723.69	1744.94	1766.19	1.02103
GO:0006921_cell_structure_disassembly_during_apoptosis	19	0	0	0	1709	1723.69	1744.94	1766.19	1.02103
GO:0007215_glutamate_signaling_pathway	19	0	0	0	1709	1723.69	1744.94	1766.19	1.02103
GO:0009156_ribonucleoside_monophosphate_biosynthetic_process	19	0	0	0	1709	1723.69	1744.94	1766.19	1.02103
GO:0009161_ribonucleoside_monophosphate_metabolic_process	19	0	0	0	1709	1723.69	1744.94	1766.19	1.02103
GO:0009894_regulation_of_catabolic_process	19	0	0	0	1709	1723.69	1744.94	1766.19	1.02103
GO:0019362_pyridine_nucleotide_metabolic_process	19	0	0	0	1709	1723.69	1744.94	1766.19	1.02103
GO:0032609_interferon-gamma_production	19	0	0	0	1709	1723.69	1744.94	1766.19	1.02103
GO:0033013_tetrapyrrole_metabolic_process	19	0	0	0	1709	1723.69	1744.94	1766.19	1.02103
GO:0033157_regulation_of_intracellular_protein_transport	19	0	0	0	1709	1723.69	1744.94	1766.19	1.02103
GO:0042306_regulation_of_protein_import_into_nucleus	19	0	0	0	1709	1723.69	1744.94	1766.19	1.02103
GO:0043161_proteasomal_ubiquitin-dependent_protein_catabolic_process	19	0	0	0	1709	1723.69	1744.94	1766.19	1.02103
GO:0043506_regulation_of_JNK_activity	19	0	0	0	1709	1723.69	1744.94	1766.19	1.02103
GO:0043624_cellular_protein_complex_disassembly	19	0	0	0	1709	1723.69	1744.94	1766.19	1.02103
GO:0046058_cAMP_metabolic_process	19	0	0	0	1709	1723.69	1744.94	1766.19	1.02103
GO:0046209_nitric_oxide_metabolic_process	19	0	0	0	1709	1723.69	1744.94	1766.19	1.02103
GO:0050673_epithelial_cell_proliferation	19	0	0	0	1709	1723.69	1744.94	1766.19	1.02103
GO:0050804_regulation_of_synaptic_transmission	19	0	0	0	1709	1723.69	1744.94	1766.19	1.02103
GO:0050871_positive_regulation_of_B_cell_activation	19	0	0	0	1709	1723.69	1744.94	1766.19	1.02103
GO:0051047_positive_regulation_of_secretion	19	0	0	0	1709	1723.69	1744.94	1766.19	1.02103
GO:0000018_regulation_of_DNA_recombination	9	0	0	0	1805	1816.91	1836.29	1855.67	1.01734
GO:0001516_prostaglandin_biosynthetic_process	9	0	0	0	1805	1816.91	1836.29	1855.67	1.01734
GO:0001759_induction_of_an_organ	9	0	0	0	1805	1816.91	1836.29	1855.67	1.01734
GO:0001824_blastocyst_development	9	0	0	0	1805	1816.91	1836.29	1855.67	1.01734
GO:0001976_fast_regulation_of_arterial_pressure	9	0	0	0	1805	1816.91	1836.29	1855.67	1.01734
GO:0002228_natural_killer_cell_mediated_immunity	9	0	0	0	1805	1816.91	1836.29	1855.67	1.01734
GO:0002260_lymphocyte_homeostasis	9	0	0	0	1805	1816.91	1836.29	1855.67	1.01734
GO:0002703_regulation_of_leukocyte_mediated_immunity	9	0	0	0	1805	1816.91	1836.29	1855.67	1.01734
GO:0002706_regulation_of_lymphocyte_mediated_immunity	9	0	0	0	1805	1816.91	1836.29	1855.67	1.01734
GO:0006206_pyrimidine_base_metabolic_process	9	0	0	0	1805	1816.91	1836.29	1855.67	1.01734
GO:0006360_transcription_from_RNA_polymerase_I_promoter	9	0	0	0	1805	1816.91	1836.29	1855.67	1.01734
GO:0006368_RNA_elongation_from_RNA_polymerase_II_promoter	9	0	0	0	1805	1816.91	1836.29	1855.67	1.01734
GO:0006378_mRNA_polyadenylation	9	0	0	0	1805	1816.91	1836.29	1855.67	1.01734
GO:0006536_glutamate_metabolic_process	9	0	0	0	1805	1816.91	1836.29	1855.67	1.01734
GO:0006555_methionine_metabolic_process	9	0	0	0	1805	1816.91	1836.29	1855.67	1.01734
GO:0006558_L-phenylalanine_metabolic_process	9	0	0	0	1805	1816.91	1836.29	1855.67	1.01734
GO:0006559_L-phenylalanine_catabolic_process	9	0	0	0	1805	1816.91	1836.29	1855.67	1.01734
GO:0006688_glycosphingolipid_biosynthetic_process	9	0	0	0	1805	1816.91	1836.29	1855.67	1.01734
GO:0006743_ubiquinone_metabolic_process	9	0	0	0	1805	1816.91	1836.29	1855.67	1.01734
GO:0006744_ubiquinone_biosynthetic_process	9	0	0	0	1805	1816.91	1836.29	1855.67	1.01734
GO:0007030_Golgi_organization_and_biogenesis	9	0	0	0	1805	1816.91	1836.29	1855.67	1.01734
GO:0007091_mitotic_metaphase_anaphase_transition	9	0	0	0	1805	1816.91	1836.29	1855.67	1.01734
GO:0007159_leukocyte_adhesion	9	0	0	0	1805	1816.91	1836.29	1855.67	1.01734
GO:0007212_dopamine_receptor_signaling_pathway	9	0	0	0	1805	1816.91	1836.29	1855.67	1.01734
GO:0007612_learning	9	0	0	0	1805	1816.91	1836.29	1855.67	1.01734
GO:0008088_axon_cargo_transport	9	0	0	0	1805	1816.91	1836.29	1855.67	1.01734
GO:0008105_asymmetric_protein_localization	9	0	0	0	1805	1816.91	1836.29	1855.67	1.01734
GO:0009119_ribonucleoside_metabolic_process	9	0	0	0	1805	1816.91	1836.29	1855.67	1.01734
GO:0009225_nucleotide-sugar_metabolic_process	9	0	0	0	1805	1816.91	1836.29	1855.67	1.01734
GO:0009409_response_to_cold	9	0	0	0	1805	1816.91	1836.29	1855.67	1.01734
GO:0009746_response_to_hexose_stimulus	9	0	0	0	1805	1816.91	1836.29	1855.67	1.01734
GO:0009749_response_to_glucose_stimulus	9	0	0	0	1805	1816.91	1836.29	1855.67	1.01734
GO:0009895_negative_regulation_of_catabolic_process	9	0	0	0	1805	1816.91	1836.29	1855.67	1.01734
GO:0010092_specification_of_organ_identity	9	0	0	0	1805	1816.91	1836.29	1855.67	1.01734
GO:0016073_snRNA_metabolic_process	9	0	0	0	1805	1816.91	1836.29	1855.67	1.01734
GO:0016180_snRNA_processing	9	0	0	0	1805	1816.91	1836.29	1855.67	1.01734
GO:0018105_peptidyl-serine_phosphorylation	9	0	0	0	1805	1816.91	1836.29	1855.67	1.01734
GO:0018209_peptidyl-serine_modification	9	0	0	0	1805	1816.91	1836.29	1855.67	1.01734
GO:0019218_regulation_of_steroid_metabolic_process	9	0	0	0	1805	1816.91	1836.29	1855.67	1.01734
GO:0019317_fucose_catabolic_process	9	0	0	0	1805	1816.91	1836.29	1855.67	1.01734
GO:0019363_pyridine_nucleotide_biosynthetic_process	9	0	0	0	1805	1816.91	1836.29	1855.67	1.01734
GO:0030035_microspike_biogenesis	9	0	0	0	1805	1816.91	1836.29	1855.67	1.01734
GO:0030299_cholesterol_absorption	9	0	0	0	1805	1816.91	1836.29	1855.67	1.01734
GO:0030318_melanocyte_differentiation	9	0	0	0	1805	1816.91	1836.29	1855.67	1.01734
GO:0030510_regulation_of_BMP_signaling_pathway	9	0	0	0	1805	1816.91	1836.29	1855.67	1.01734
GO:0030520_estrogen_receptor_signaling_pathway	9	0	0	0	1805	1816.91	1836.29	1855.67	1.01734
GO:0030539_male_genitalia_development	9	0	0	0	1805	1816.91	1836.29	1855.67	1.01734
GO:0030865_cortical_cytoskeleton_organization_and_biogenesis	9	0	0	0	1805	1816.91	1836.29	1855.67	1.01734
GO:0030888_regulation_of_B_cell_proliferation	9	0	0	0	1805	1816.91	1836.29	1855.67	1.01734
GO:0032488_Cdc42_protein_signal_transduction	9	0	0	0	1805	1816.91	1836.29	1855.67	1.01734
GO:0032489_regulation_of_Cdc42_protein_signal_transduction	9	0	0	0	1805	1816.91	1836.29	1855.67	1.01734
GO:0032945_negative_regulation_of_mononuclear_cell_proliferation	9	0	0	0	1805	1816.91	1836.29	1855.67	1.01734
GO:0033002_muscle_cell_proliferation	9	0	0	0	1805	1816.91	1836.29	1855.67	1.01734
GO:0035036_sperm-egg_recognition	9	0	0	0	1805	1816.91	1836.29	1855.67	1.01734
GO:0042228_interleukin-8_biosynthetic_process	9	0	0	0	1805	1816.91	1836.29	1855.67	1.01734
GO:0042267_natural_killer_cell_mediated_cytotoxicity	9	0	0	0	1805	1816.91	1836.29	1855.67	1.01734
GO:0042355_L-fucose_catabolic_process	9	0	0	0	1805	1816.91	1836.29	1855.67	1.01734
GO:0042375_quinone_cofactor_metabolic_process	9	0	0	0	1805	1816.91	1836.29	1855.67	1.01734
GO:0042402_biogenic_amine_catabolic_process	9	0	0	0	1805	1816.91	1836.29	1855.67	1.01734
GO:0042491_auditory_receptor_cell_differentiation	9	0	0	0	1805	1816.91	1836.29	1855.67	1.01734
GO:0042503_tyrosine_phosphorylation_of_Stat3_protein	9	0	0	0	1805	1816.91	1836.29	1855.67	1.01734
GO:0042551_neuron_maturation	9	0	0	0	1805	1816.91	1836.29	1855.67	1.01734
GO:0042730_fibrinolysis	9	0	0	0	1805	1816.91	1836.29	1855.67	1.01734
GO:0042733_embryonic_digit_morphogenesis	9	0	0	0	1805	1816.91	1836.29	1855.67	1.01734
GO:0042743_hydrogen_peroxide_metabolic_process	9	0	0	0	1805	1816.91	1836.29	1855.67	1.01734
GO:0042744_hydrogen_peroxide_catabolic_process	9	0	0	0	1805	1816.91	1836.29	1855.67	1.01734
GO:0042994_cytoplasmic_sequestering_of_transcription_factor	9	0	0	0	1805	1816.91	1836.29	1855.67	1.01734
GO:0043088_regulation_of_Cdc42_GTPase_activity	9	0	0	0	1805	1816.91	1836.29	1855.67	1.01734
GO:0043193_positive_regulation_of_gene-specific_transcription	9	0	0	0	1805	1816.91	1836.29	1855.67	1.01734
GO:0043393_regulation_of_protein_binding	9	0	0	0	1805	1816.91	1836.29	1855.67	1.01734
GO:0044241_lipid_digestion	9	0	0	0	1805	1816.91	1836.29	1855.67	1.01734
GO:0045017_glycerolipid_biosynthetic_process	9	0	0	0	1805	1816.91	1836.29	1855.67	1.01734
GO:0045058_T_cell_selection	9	0	0	0	1805	1816.91	1836.29	1855.67	1.01734
GO:0045426_quinone_cofactor_biosynthetic_process	9	0	0	0	1805	1816.91	1836.29	1855.67	1.01734
GO:0045428_regulation_of_nitric_oxide_biosynthetic_process	9	0	0	0	1805	1816.91	1836.29	1855.67	1.01734
GO:0045665_negative_regulation_of_neuron_differentiation	9	0	0	0	1805	1816.91	1836.29	1855.67	1.01734
GO:0045766_positive_regulation_of_angiogenesis	9	0	0	0	1805	1816.91	1836.29	1855.67	1.01734
GO:0045834_positive_regulation_of_lipid_metabolic_process	9	0	0	0	1805	1816.91	1836.29	1855.67	1.01734
GO:0046112_nucleobase_biosynthetic_process	9	0	0	0	1805	1816.91	1836.29	1855.67	1.01734
GO:0046457_prostanoid_biosynthetic_process	9	0	0	0	1805	1816.91	1836.29	1855.67	1.01734
GO:0046504_glycerol_ether_biosynthetic_process	9	0	0	0	1805	1816.91	1836.29	1855.67	1.01734
GO:0046824_positive_regulation_of_nucleocytoplasmic_transport	9	0	0	0	1805	1816.91	1836.29	1855.67	1.01734
GO:0046851_negative_regulation_of_bone_remodeling	9	0	0	0	1805	1816.91	1836.29	1855.67	1.01734
GO:0048477_oogenesis	9	0	0	0	1805	1816.91	1836.29	1855.67	1.01734
GO:0050672_negative_regulation_of_lymphocyte_proliferation	9	0	0	0	1805	1816.91	1836.29	1855.67	1.01734
GO:0050764_regulation_of_phagocytosis	9	0	0	0	1805	1816.91	1836.29	1855.67	1.01734
GO:0050766_positive_regulation_of_phagocytosis	9	0	0	0	1805	1816.91	1836.29	1855.67	1.01734
GO:0050798_activated_T_cell_proliferation	9	0	0	0	1805	1816.91	1836.29	1855.67	1.01734
GO:0050821_protein_stabilization	9	0	0	0	1805	1816.91	1836.29	1855.67	1.01734
GO:0050931_pigment_cell_differentiation	9	0	0	0	1805	1816.91	1836.29	1855.67	1.01734
GO:0051048_negative_regulation_of_secretion	9	0	0	0	1805	1816.91	1836.29	1855.67	1.01734
GO:0051084_posttranslational_protein_folding	9	0	0	0	1805	1816.91	1836.29	1855.67	1.01734
GO:0051146_striated_muscle_cell_differentiation	9	0	0	0	1805	1816.91	1836.29	1855.67	1.01734
GO:0051238_sequestering_of_metal_ion	9	0	0	0	1805	1816.91	1836.29	1855.67	1.01734
GO:0051668_localization_within_membrane	9	0	0	0	1805	1816.91	1836.29	1855.67	1.01734
GO:0060113_inner_ear_receptor_cell_differenation	9	0	0	0	1805	1816.91	1836.29	1855.67	1.01734
GO:0001709_cell_fate_determination	28	0	0	0	1816	1826.55	1845.55	1864.55	1.01627
GO:0006733_oxidoreduction_coenzyme_metabolic_process	28	0	0	0	1816	1826.55	1845.55	1864.55	1.01627
GO:0006997_nuclear_organization_and_biogenesis	28	0	0	0	1816	1826.55	1845.55	1864.55	1.01627
GO:0007163_establishment_and_or_maintenance_of_cell_polarity	28	0	0	0	1816	1826.55	1845.55	1864.55	1.01627
GO:0007269_neurotransmitter_secretion	28	0	0	0	1816	1826.55	1845.55	1864.55	1.01627
GO:0007292_female_gamete_generation	28	0	0	0	1816	1826.55	1845.55	1864.55	1.01627
GO:0009266_response_to_temperature_stimulus	28	0	0	0	1816	1826.55	1845.55	1864.55	1.01627
GO:0009725_response_to_hormone_stimulus	28	0	0	0	1816	1826.55	1845.55	1864.55	1.01627
GO:0031667_response_to_nutrient_levels	28	0	0	0	1816	1826.55	1845.55	1864.55	1.01627
GO:0050730_regulation_of_peptidyl-tyrosine_phosphorylation	28	0	0	0	1816	1826.55	1845.55	1864.55	1.01627
GO:0050767_regulation_of_neurogenesis	28	0	0	0	1816	1826.55	1845.55	1864.55	1.01627
GO:0006364_rRNA_processing	53	0	0	0	1821	1831.2	1849.73	1868.26	1.01578
GO:0009952_anterior_posterior_pattern_formation	53	0	0	0	1821	1831.2	1849.73	1868.26	1.01578
GO:0040012_regulation_of_locomotion	53	0	0	0	1821	1831.2	1849.73	1868.26	1.01578
GO:0044264_cellular_polysaccharide_metabolic_process	53	0	0	0	1821	1831.2	1849.73	1868.26	1.01578
GO:0050863_regulation_of_T_cell_activation	53	0	0	0	1821	1831.2	1849.73	1868.26	1.01578
GO:0006352_transcription_initiation	43	0	0	0	1824	1835.88	1854.05	1872.22	1.01648
GO:0009913_epidermal_cell_differentiation	43	0	0	0	1824	1835.88	1854.05	1872.22	1.01648
GO:0030334_regulation_of_cell_migration	43	0	0	0	1824	1835.88	1854.05	1872.22	1.01648
GO:0021700_developmental_maturation	48	0	0	0	1825	1836.91	1855.08	1873.25	1.01648
GO:0001764_neuron_migration	27	0	0	0	1842	1851.72	1869.36	1887	1.01485
GO:0006040_amino_sugar_metabolic_process	27	0	0	0	1842	1851.72	1869.36	1887	1.01485
GO:0006220_pyrimidine_nucleotide_metabolic_process	27	0	0	0	1842	1851.72	1869.36	1887	1.01485
GO:0006405_RNA_export_from_nucleus	27	0	0	0	1842	1851.72	1869.36	1887	1.01485
GO:0007173_epidermal_growth_factor_receptor_signaling_pathway	27	0	0	0	1842	1851.72	1869.36	1887	1.01485
GO:0009116_nucleoside_metabolic_process	27	0	0	0	1842	1851.72	1869.36	1887	1.01485
GO:0009190_cyclic_nucleotide_biosynthetic_process	27	0	0	0	1842	1851.72	1869.36	1887	1.01485
GO:0009880_embryonic_pattern_specification	27	0	0	0	1842	1851.72	1869.36	1887	1.01485
GO:0019395_fatty_acid_oxidation	27	0	0	0	1842	1851.72	1869.36	1887	1.01485
GO:0030216_keratinocyte_differentiation	27	0	0	0	1842	1851.72	1869.36	1887	1.01485
GO:0030218_erythrocyte_differentiation	27	0	0	0	1842	1851.72	1869.36	1887	1.01485
GO:0042471_ear_morphogenesis	27	0	0	0	1842	1851.72	1869.36	1887	1.01485
GO:0042698_menstrual_cycle	27	0	0	0	1842	1851.72	1869.36	1887	1.01485
GO:0045445_myoblast_differentiation	27	0	0	0	1842	1851.72	1869.36	1887	1.01485
GO:0046489_phosphoinositide_biosynthetic_process	27	0	0	0	1842	1851.72	1869.36	1887	1.01485
GO:0046546_development_of_primary_male_sexual_characteristics	27	0	0	0	1842	1851.72	1869.36	1887	1.01485
GO:0050880_regulation_of_blood_vessel_size	27	0	0	0	1842	1851.72	1869.36	1887	1.01485
GO:0002429_immune_response-activating_cell_surface_receptor_signaling_pathway	21	0	0	0	1868	1873.03	1889.94	1906.85	1.01174
GO:0002757_immune_response-activating_signal_transduction	21	0	0	0	1868	1873.03	1889.94	1906.85	1.01174
GO:0002764_immune_response-regulating_signal_transduction	21	0	0	0	1868	1873.03	1889.94	1906.85	1.01174
GO:0002768_immune_response-regulating_cell_surface_receptor_signaling_pathway	21	0	0	0	1868	1873.03	1889.94	1906.85	1.01174
GO:0006044_N-acetylglucosamine_metabolic_process	21	0	0	0	1868	1873.03	1889.94	1906.85	1.01174
GO:0006090_pyruvate_metabolic_process	21	0	0	0	1868	1873.03	1889.94	1906.85	1.01174
GO:0006367_transcription_initiation_from_RNA_polymerase_II_promoter	21	0	0	0	1868	1873.03	1889.94	1906.85	1.01174
GO:0006612_protein_targeting_to_membrane	21	0	0	0	1868	1873.03	1889.94	1906.85	1.01174
GO:0006626_protein_targeting_to_mitochondrion	21	0	0	0	1868	1873.03	1889.94	1906.85	1.01174
GO:0006720_isoprenoid_metabolic_process	21	0	0	0	1868	1873.03	1889.94	1906.85	1.01174
GO:0007028_cytoplasm_organization_and_biogenesis	21	0	0	0	1868	1873.03	1889.94	1906.85	1.01174
GO:0007281_germ_cell_development	21	0	0	0	1868	1873.03	1889.94	1906.85	1.01174
GO:0007286_spermatid_development	21	0	0	0	1868	1873.03	1889.94	1906.85	1.01174
GO:0010001_glial_cell_differentiation	21	0	0	0	1868	1873.03	1889.94	1906.85	1.01174
GO:0016331_morphogenesis_of_embryonic_epithelium	21	0	0	0	1868	1873.03	1889.94	1906.85	1.01174
GO:0030041_actin_filament_polymerization	21	0	0	0	1868	1873.03	1889.94	1906.85	1.01174
GO:0030282_bone_mineralization	21	0	0	0	1868	1873.03	1889.94	1906.85	1.01174
GO:0035270_endocrine_system_development	21	0	0	0	1868	1873.03	1889.94	1906.85	1.01174
GO:0042327_positive_regulation_of_phosphorylation	21	0	0	0	1868	1873.03	1889.94	1906.85	1.01174
GO:0045185_maintenance_of_protein_localization	21	0	0	0	1868	1873.03	1889.94	1906.85	1.01174
GO:0045937_positive_regulation_of_phosphate_metabolic_process	21	0	0	0	1868	1873.03	1889.94	1906.85	1.01174
GO:0046486_glycerolipid_metabolic_process	21	0	0	0	1868	1873.03	1889.94	1906.85	1.01174
GO:0050851_antigen_receptor-mediated_signaling_pathway	21	0	0	0	1868	1873.03	1889.94	1906.85	1.01174
GO:0051402_neuron_apoptosis	21	0	0	0	1868	1873.03	1889.94	1906.85	1.01174
GO:0051651_maintenance_of_cellular_localization	21	0	0	0	1868	1873.03	1889.94	1906.85	1.01174
GO:0051969_regulation_of_transmission_of_nerve_impulse	21	0	0	0	1868	1873.03	1889.94	1906.85	1.01174
GO:0006289_nucleotide-excision_repair	24	0	0	0	1888	1892.24	1908.02	1923.8	1.0106
GO:0006505_GPI_anchor_metabolic_process	24	0	0	0	1888	1892.24	1908.02	1923.8	1.0106
GO:0006506_GPI_anchor_biosynthetic_process	24	0	0	0	1888	1892.24	1908.02	1923.8	1.0106
GO:0006826_iron_ion_transport	24	0	0	0	1888	1892.24	1908.02	1923.8	1.0106
GO:0007157_heterophilic_cell_adhesion	24	0	0	0	1888	1892.24	1908.02	1923.8	1.0106
GO:0007205_protein_kinase_C_activation	24	0	0	0	1888	1892.24	1908.02	1923.8	1.0106
GO:0008585_female_gonad_development	24	0	0	0	1888	1892.24	1908.02	1923.8	1.0106
GO:0009072_aromatic_amino_acid_family_metabolic_process	24	0	0	0	1888	1892.24	1908.02	1923.8	1.0106
GO:0015758_glucose_transport	24	0	0	0	1888	1892.24	1908.02	1923.8	1.0106
GO:0019079_viral_genome_replication	24	0	0	0	1888	1892.24	1908.02	1923.8	1.0106
GO:0019319_hexose_biosynthetic_process	24	0	0	0	1888	1892.24	1908.02	1923.8	1.0106
GO:0030534_adult_behavior	24	0	0	0	1888	1892.24	1908.02	1923.8	1.0106
GO:0043543_protein_amino_acid_acylation	24	0	0	0	1888	1892.24	1908.02	1923.8	1.0106
GO:0046165_alcohol_biosynthetic_process	24	0	0	0	1888	1892.24	1908.02	1923.8	1.0106
GO:0046364_monosaccharide_biosynthetic_process	24	0	0	0	1888	1892.24	1908.02	1923.8	1.0106
GO:0048332_mesoderm_morphogenesis	24	0	0	0	1888	1892.24	1908.02	1923.8	1.0106
GO:0048583_regulation_of_response_to_stimulus	24	0	0	0	1888	1892.24	1908.02	1923.8	1.0106
GO:0048589_developmental_growth	24	0	0	0	1888	1892.24	1908.02	1923.8	1.0106
GO:0051051_negative_regulation_of_transport	24	0	0	0	1888	1892.24	1908.02	1923.8	1.0106
GO:0051098_regulation_of_binding	24	0	0	0	1888	1892.24	1908.02	1923.8	1.0106
GO:0000184_mRNA_catabolic_process__nonsense-mediated_decay	20	0	0	0	1921	1920.83	1935.78	1950.73	1.00769
GO:0000910_cytokinesis	20	0	0	0	1921	1920.83	1935.78	1950.73	1.00769
GO:0001934_positive_regulation_of_protein_amino_acid_phosphorylation	20	0	0	0	1921	1920.83	1935.78	1950.73	1.00769
GO:0002377_immunoglobulin_production	20	0	0	0	1921	1920.83	1935.78	1950.73	1.00769
GO:0006094_gluconeogenesis	20	0	0	0	1921	1920.83	1935.78	1950.73	1.00769
GO:0006298_mismatch_repair	20	0	0	0	1921	1920.83	1935.78	1950.73	1.00769
GO:0006406_mRNA_export_from_nucleus	20	0	0	0	1921	1920.83	1935.78	1950.73	1.00769
GO:0006473_protein_amino_acid_acetylation	20	0	0	0	1921	1920.83	1935.78	1950.73	1.00769
GO:0006518_peptide_metabolic_process	20	0	0	0	1921	1920.83	1935.78	1950.73	1.00769
GO:0006638_neutral_lipid_metabolic_process	20	0	0	0	1921	1920.83	1935.78	1950.73	1.00769
GO:0006639_acylglycerol_metabolic_process	20	0	0	0	1921	1920.83	1935.78	1950.73	1.00769
GO:0007051_spindle_organization_and_biogenesis	20	0	0	0	1921	1920.83	1935.78	1950.73	1.00769
GO:0007223_Wnt_receptor_signaling_pathway__calcium_modulating_pathway	20	0	0	0	1921	1920.83	1935.78	1950.73	1.00769
GO:0007416_synaptogenesis	20	0	0	0	1921	1920.83	1935.78	1950.73	1.00769
GO:0007623_circadian_rhythm	20	0	0	0	1921	1920.83	1935.78	1950.73	1.00769
GO:0008584_male_gonad_development	20	0	0	0	1921	1920.83	1935.78	1950.73	1.00769
GO:0009123_nucleoside_monophosphate_metabolic_process	20	0	0	0	1921	1920.83	1935.78	1950.73	1.00769
GO:0009124_nucleoside_monophosphate_biosynthetic_process	20	0	0	0	1921	1920.83	1935.78	1950.73	1.00769
GO:0016338_calcium-independent_cell-cell_adhesion	20	0	0	0	1921	1920.83	1935.78	1950.73	1.00769
GO:0019751_polyol_metabolic_process	20	0	0	0	1921	1920.83	1935.78	1950.73	1.00769
GO:0030258_lipid_modification	20	0	0	0	1921	1920.83	1935.78	1950.73	1.00769
GO:0030261_chromosome_condensation	20	0	0	0	1921	1920.83	1935.78	1950.73	1.00769
GO:0030262_apoptotic_nuclear_changes	20	0	0	0	1921	1920.83	1935.78	1950.73	1.00769
GO:0030509_BMP_signaling_pathway	20	0	0	0	1921	1920.83	1935.78	1950.73	1.00769
GO:0030902_hindbrain_development	20	0	0	0	1921	1920.83	1935.78	1950.73	1.00769
GO:0032507_maintenance_of_cellular_protein_localization	20	0	0	0	1921	1920.83	1935.78	1950.73	1.00769
GO:0032984_macromolecular_complex_disassembly	20	0	0	0	1921	1920.83	1935.78	1950.73	1.00769
GO:0042475_odontogenesis_(sensu_Vertebrata)	20	0	0	0	1921	1920.83	1935.78	1950.73	1.00769
GO:0043241_protein_complex_disassembly	20	0	0	0	1921	1920.83	1935.78	1950.73	1.00769
GO:0045005_maintenance_of_fidelity_during_DNA-dependent_DNA_replication	20	0	0	0	1921	1920.83	1935.78	1950.73	1.00769
GO:0045664_regulation_of_neuron_differentiation	20	0	0	0	1921	1920.83	1935.78	1950.73	1.00769
GO:0045764_positive_regulation_of_amino_acid_metabolic_process	20	0	0	0	1921	1920.83	1935.78	1950.73	1.00769
GO:0046850_regulation_of_bone_remodeling	20	0	0	0	1921	1920.83	1935.78	1950.73	1.00769
GO:0006650_glycerophospholipid_metabolic_process	52	0	0	0	1923	1923.38	1937.93	1952.48	1.00776
GO:0009063_amino_acid_catabolic_process	52	0	0	0	1923	1923.38	1937.93	1952.48	1.00776
GO:0001932_regulation_of_protein_amino_acid_phosphorylation	37	0	0	0	1938	1932.58	1946.42	1960.26	1.00435
GO:0006497_protein_amino_acid_lipidation	37	0	0	0	1938	1932.58	1946.42	1960.26	1.00435
GO:0006767_water-soluble_vitamin_metabolic_process	37	0	0	0	1938	1932.58	1946.42	1960.26	1.00435
GO:0009582_detection_of_abiotic_stimulus	37	0	0	0	1938	1932.58	1946.42	1960.26	1.00435
GO:0016569_covalent_chromatin_modification	37	0	0	0	1938	1932.58	1946.42	1960.26	1.00435
GO:0030031_cell_projection_biogenesis	37	0	0	0	1938	1932.58	1946.42	1960.26	1.00435
GO:0032313_regulation_of_Rab_GTPase_activity	37	0	0	0	1938	1932.58	1946.42	1960.26	1.00435
GO:0032482_Rab_protein_signal_transduction	37	0	0	0	1938	1932.58	1946.42	1960.26	1.00435
GO:0032483_regulation_of_Rab_protein_signal_transduction	37	0	0	0	1938	1932.58	1946.42	1960.26	1.00435
GO:0042158_lipoprotein_biosynthetic_process	37	0	0	0	1938	1932.58	1946.42	1960.26	1.00435
GO:0042446_hormone_biosynthetic_process	37	0	0	0	1938	1932.58	1946.42	1960.26	1.00435
GO:0042493_response_to_drug	37	0	0	0	1938	1932.58	1946.42	1960.26	1.00435
GO:0042692_muscle_cell_differentiation	37	0	0	0	1938	1932.58	1946.42	1960.26	1.00435
GO:0045761_regulation_of_adenylate_cyclase_activity	37	0	0	0	1938	1932.58	1946.42	1960.26	1.00435
GO:0050870_positive_regulation_of_T_cell_activation	37	0	0	0	1938	1932.58	1946.42	1960.26	1.00435
GO:0007588_excretion	51	0	0	0	1941	1936.04	1949.4	1962.76	1.00433
GO:0043623_cellular_protein_complex_assembly	51	0	0	0	1941	1936.04	1949.4	1962.76	1.00433
GO:0051270_regulation_of_cell_motility	51	0	0	0	1941	1936.04	1949.4	1962.76	1.00433
GO:0001502_cartilage_condensation	11	0	0	0	1991	1986.54	1999.1	2011.66	1.00407
GO:0001755_neural_crest_cell_migration	11	0	0	0	1991	1986.54	1999.1	2011.66	1.00407
GO:0001776_leukocyte_homeostasis	11	0	0	0	1991	1986.54	1999.1	2011.66	1.00407
GO:0001819_positive_regulation_of_cytokine_production	11	0	0	0	1991	1986.54	1999.1	2011.66	1.00407
GO:0002697_regulation_of_immune_effector_process	11	0	0	0	1991	1986.54	1999.1	2011.66	1.00407
GO:0002819_regulation_of_adaptive_immune_response	11	0	0	0	1991	1986.54	1999.1	2011.66	1.00407
GO:0002822_regulation_of_adaptive_immune_response_based_on_somatic_recombination_of_immune_receptors_built_from_immunoglobulin_superfamily_domains.	11	0	0	0	1991	1986.54	1999.1	2011.66	1.00407
GO:0006182_cGMP_biosynthetic_process	11	0	0	0	1991	1986.54	1999.1	2011.66	1.00407
GO:0006241_CTP_biosynthetic_process	11	0	0	0	1991	1986.54	1999.1	2011.66	1.00407
GO:0006342_chromatin_silencing	11	0	0	0	1991	1986.54	1999.1	2011.66	1.00407
GO:0006570_tyrosine_metabolic_process	11	0	0	0	1991	1986.54	1999.1	2011.66	1.00407
GO:0006595_polyamine_metabolic_process	11	0	0	0	1991	1986.54	1999.1	2011.66	1.00407
GO:0006706_steroid_catabolic_process	11	0	0	0	1991	1986.54	1999.1	2011.66	1.00407
GO:0006739_NADP_metabolic_process	11	0	0	0	1991	1986.54	1999.1	2011.66	1.00407
GO:0006829_zinc_ion_transport	11	0	0	0	1991	1986.54	1999.1	2011.66	1.00407
GO:0007004_telomere_maintenance_via_telomerase	11	0	0	0	1991	1986.54	1999.1	2011.66	1.00407
GO:0007019_microtubule_depolymerization	11	0	0	0	1991	1986.54	1999.1	2011.66	1.00407
GO:0007096_regulation_of_exit_from_mitosis	11	0	0	0	1991	1986.54	1999.1	2011.66	1.00407
GO:0007595_lactation	11	0	0	0	1991	1986.54	1999.1	2011.66	1.00407
GO:0008038_neuron_recognition	11	0	0	0	1991	1986.54	1999.1	2011.66	1.00407
GO:0008209_androgen_metabolic_process	11	0	0	0	1991	1986.54	1999.1	2011.66	1.00407
GO:0008299_isoprenoid_biosynthetic_process	11	0	0	0	1991	1986.54	1999.1	2011.66	1.00407
GO:0009208_pyrimidine_ribonucleoside_triphosphate_metabolic_process	11	0	0	0	1991	1986.54	1999.1	2011.66	1.00407
GO:0009209_pyrimidine_ribonucleoside_triphosphate_biosynthetic_process	11	0	0	0	1991	1986.54	1999.1	2011.66	1.00407
GO:0009405_pathogenesis	11	0	0	0	1991	1986.54	1999.1	2011.66	1.00407
GO:0009408_response_to_heat	11	0	0	0	1991	1986.54	1999.1	2011.66	1.00407
GO:0009988_cell-cell_recognition	11	0	0	0	1991	1986.54	1999.1	2011.66	1.00407
GO:0015711_organic_anion_transport	11	0	0	0	1991	1986.54	1999.1	2011.66	1.00407
GO:0016573_histone_acetylation	11	0	0	0	1991	1986.54	1999.1	2011.66	1.00407
GO:0019233_sensory_perception_of_pain	11	0	0	0	1991	1986.54	1999.1	2011.66	1.00407
GO:0030193_regulation_of_blood_coagulation	11	0	0	0	1991	1986.54	1999.1	2011.66	1.00407
GO:0030195_negative_regulation_of_blood_coagulation	11	0	0	0	1991	1986.54	1999.1	2011.66	1.00407
GO:0030968_unfolded_protein_response	11	0	0	0	1991	1986.54	1999.1	2011.66	1.00407
GO:0031111_negative_regulation_of_microtubule_polymerization_or_depolymerization	11	0	0	0	1991	1986.54	1999.1	2011.66	1.00407
GO:0031507_heterochromatin_formation	11	0	0	0	1991	1986.54	1999.1	2011.66	1.00407
GO:0042136_neurotransmitter_biosynthetic_process	11	0	0	0	1991	1986.54	1999.1	2011.66	1.00407
GO:0042354_L-fucose_metabolic_process	11	0	0	0	1991	1986.54	1999.1	2011.66	1.00407
GO:0042542_response_to_hydrogen_peroxide	11	0	0	0	1991	1986.54	1999.1	2011.66	1.00407
GO:0042632_cholesterol_homeostasis	11	0	0	0	1991	1986.54	1999.1	2011.66	1.00407
GO:0043367_CD4-positive__alpha_beta_T_cell_differentiation	11	0	0	0	1991	1986.54	1999.1	2011.66	1.00407
GO:0043681_protein_import_into_mitochondrion	11	0	0	0	1991	1986.54	1999.1	2011.66	1.00407
GO:0045047_protein_targeting_to_ER	11	0	0	0	1991	1986.54	1999.1	2011.66	1.00407
GO:0045580_regulation_of_T_cell_differentiation	11	0	0	0	1991	1986.54	1999.1	2011.66	1.00407
GO:0046036_CTP_metabolic_process	11	0	0	0	1991	1986.54	1999.1	2011.66	1.00407
GO:0046068_cGMP_metabolic_process	11	0	0	0	1991	1986.54	1999.1	2011.66	1.00407
GO:0046823_negative_regulation_of_nucleocytoplasmic_transport	11	0	0	0	1991	1986.54	1999.1	2011.66	1.00407
GO:0048041_focal_adhesion_formation	11	0	0	0	1991	1986.54	1999.1	2011.66	1.00407
GO:0048872_homeostasis_of_number_of_cells	11	0	0	0	1991	1986.54	1999.1	2011.66	1.00407
GO:0050868_negative_regulation_of_T_cell_activation	11	0	0	0	1991	1986.54	1999.1	2011.66	1.00407
GO:0051607_defense_response_to_virus	11	0	0	0	1991	1986.54	1999.1	2011.66	1.00407
GO:0000272_polysaccharide_catabolic_process	14	0	0	0	2037	2032.61	2043.51	2054.41	1.0032
GO:0002204_somatic_recombination_of_immunoglobulin_genes_during_immune_response	14	0	0	0	2037	2032.61	2043.51	2054.41	1.0032
GO:0002208_somatic_diversification_of_immunoglobulins_during_immune_response	14	0	0	0	2037	2032.61	2043.51	2054.41	1.0032
GO:0002381_immunoglobulin_production_during_immune_response	14	0	0	0	2037	2032.61	2043.51	2054.41	1.0032
GO:0002562_somatic_diversification_of_immune_receptors_via_germline_recombination_within_a_single_locus	14	0	0	0	2037	2032.61	2043.51	2054.41	1.0032
GO:0006004_fucose_metabolic_process	14	0	0	0	2037	2032.61	2043.51	2054.41	1.0032
GO:0006309_DNA_fragmentation_during_apoptosis	14	0	0	0	2037	2032.61	2043.51	2054.41	1.0032
GO:0006476_protein_amino_acid_deacetylation	14	0	0	0	2037	2032.61	2043.51	2054.41	1.0032
[truncated: 140 more rows]
